# Supplementary material for: TreeViewer: Flexible, modular software to visualise and manipulate phylogenetic trees
Source: Ecol Evol. 2024 Feb 1;14(2):e10873. doi: 10.1002/ece3.10873 (PMC10834882; doi:10.1002/ece3.10873)
Supplement: Supplementary file 1 — Data S1 [file ECE3-14-e10873-s001.tre]

('Gloeobacter violaceus PCC7421':2607.87	(('Pseudanabaena sp. PCC7367':893.926	'Pseudanabaena sp. PCC6802':893.9276)893.926:1423.25	(('Synechococcus sp. PCC7335':1921.4360000000001	('Synechococcus elongatus PCC7942':1138.878	('Synechococcus spongiarum 142':736.3211	('Synechococcus sp. RCC307':438.748	((('P marinus subsp. marinus str. CCMP1375':221.903	('P marinus str. NATL2A':155.6717	('P marinus str. MIT9515':39.7292	'P marinus str. MIT9202':39.7293)39.7293:115.943)155.672:66.231)221.903:87.3485	(('Cyanobium sp. SAT1300':69.5813	'Synechococcus sp. WH8102':69.5816)69.5815:47.0219	('Synechococcus sp. RS9917':102.672	('Synechococcus sp. CC9311':42.465999999999994	'Synechococcus sp. WH7805':42.466)42.466:60.206)102.672:13.9315)116.603:192.648)309.251:69.0553	(('Synechococcus sp. LL':137.9575	('Synechococcus sp. GFB01':84.77289999999999	'Cyanobium sp. BaikalG2':84.7727)84.7729:53.1843)137.957:91.4415	('Synechococcus sp. MW101C3':149.9952	'Cyanobium sp. CACIAM14':149.9954)149.995:79.4039)229.399:148.908)378.307:60.4402)438.748:297.574)736.322:402.561)1138.88:782.554)1921.44:344.588	(('Oscillatoria acuminata PCC6304':1717.363	('Microcoleus vaginatus FGP2':1591.2946000000002	'Lyngbya sp. PCC8106':1591.2892000000002)1591.29:126.067)1717.36:431.279	(('Lyngbya majuscula 3L':2055.116	('Spirulina subsalsa PCC9445':1900.1426000000001	('Prochloron didemni P4 Papua New Guinea':1797.8155000000002	(('Xenococcus sp. PCC7305':1168.241	('Leptolyngbya sp. PCC7376':1032.3609999999999	'Cyanobacterium aponinum PCC10605':1032.359)1032.36:135.878)1168.24:575.129	(('Microcystis aeruginosa PCC9443':1060.5846000000001	'Cyanothece sp. PCC7424':1060.584)1060.59:463.132	('Cyanothece sp. PCC8801':1217.262	('Cyanothece sp. ATCC51472':379.2829	'Crocosphaera watsonii WH8501':379.2822)379.283:837.982)1217.26:306.452)1523.72:219.651)1743.37:54.4421)1797.81:102.328)1900.14:154.976)2055.11:83.8112	('Chroococcidiopsis thermalis PCC7203':1860.8615	(('Fischerella sp. JSC11':1465.181	('Richelia intracellularis HM01':935.53	'Calothrix sp. PCC7103':935.529)935.529:529.65)1465.18:148.585	('Nostoc sp. PCC7524':1035.542	('Cylindrospermum stagnale PCC7417':442.655	'Nostoc azollae 0708':442.6527)442.655:592.8887)1035.54:578.222)1613.77:247.1)1860.87:278.062)2138.93:9.7105)2148.64:117.388)2266.03:51.153800000000004)2317.18:290.6909)2607.87;
('Gloeobacter violaceus PCC7421':2579.08	(('Pseudanabaena sp. PCC7367':1139.78	'Pseudanabaena sp. PCC6802':1139.7813999999998)1139.78:1278.8	(('Synechococcus sp. PCC7335':2106.057	('Synechococcus elongatus PCC7942':1758.9286	('Synechococcus spongiarum 142':1013.2433	('Synechococcus sp. RCC307':899.7115	((('P marinus subsp. marinus str. CCMP1375':217.5432	('P marinus str. NATL2A':155.3707	('P marinus str. MIT9515':51.5294	'P marinus str. MIT9202':51.5295)51.5295:103.841)155.371:62.1723)217.543:249.02120000000002	(('Cyanobium sp. SAT1300':140.9933	'Synechococcus sp. WH8102':140.994)140.994:25.6157	('Synechococcus sp. RS9917':68.3318	('Synechococcus sp. CC9311':35.57130000000001	'Synechococcus sp. WH7805':35.5713)35.5714:32.7605)68.3319:98.2779)166.61:299.955)466.566:306.431	(('Synechococcus sp. LL':382.0877	('Synechococcus sp. GFB01':310.4439	'Cyanobium sp. BaikalG2':310.4424)310.444:71.645)382.088:131.118	('Synechococcus sp. MW101C3':167.1549	'Cyanobium sp. CACIAM14':167.1549)167.155:346.051)513.206:259.788)772.996:126.718)899.711:113.532)1013.24:745.689)1758.93:347.12510000000003)2106.06:165.894	(('Oscillatoria acuminata PCC6304':1436.4679999999998	('Microcoleus vaginatus FGP2':1389.8594	'Lyngbya sp. PCC8106':1389.8623)1389.86:46.6065)1436.47:711.22	(('Lyngbya majuscula 3L':2025.3686	('Spirulina subsalsa PCC9445':1899.5163	('Prochloron didemni P4 Papua New Guinea':1863.1382	(('Xenococcus sp. PCC7305':1048.5755	('Leptolyngbya sp. PCC7376':1027.875	'Cyanobacterium aponinum PCC10605':1027.876)1027.87:20.7014)1048.58:738.63	(('Microcystis aeruginosa PCC9443':792.976	'Cyanothece sp. PCC7424':792.9759999999999)792.976:771.664	('Cyanothece sp. PCC8801':987.8795	('Cyanothece sp. ATCC51472':287.683	'Crocosphaera watsonii WH8501':287.6846)287.683:700.196)987.879:576.76)1564.64:222.566)1787.21:75.9309)1863.14:36.3766)1899.52:125.857)2025.37:94.4283	('Chroococcidiopsis thermalis PCC7203':1907.8736999999999	(('Fischerella sp. JSC11':1695.673	('Richelia intracellularis HM01':1181.642	'Calothrix sp. PCC7103':1181.644)1181.64:514.029)1695.67:60.655	('Nostoc sp. PCC7524':551.661	('Cylindrospermum stagnale PCC7417':492.382	'Nostoc azollae 0708':492.38129999999995)492.382:59.2786)551.66:1204.67)1756.33:151.547)1907.87:211.927)2119.8:27.8878)2147.69:124.265)2271.95:146.62879999999998)2418.58:160.4976)2579.08;
('Gloeobacter violaceus PCC7421':2685.78	(('Pseudanabaena sp. PCC7367':1205.24	'Pseudanabaena sp. PCC6802':1205.239)1205.24:1228.12	(('Synechococcus sp. PCC7335':2126.6440000000002	('Synechococcus elongatus PCC7942':1753.2696999999998	('Synechococcus spongiarum 142':941.1191	('Synechococcus sp. RCC307':709.948	((('P marinus subsp. marinus str. CCMP1375':159.80870000000002	('P marinus str. NATL2A':111.11049999999999	('P marinus str. MIT9515':27.2455	'P marinus str. MIT9202':27.2453)27.2455:83.865)111.111:48.6985)159.809:151.6086	(('Cyanobium sp. SAT1300':95.2832	'Synechococcus sp. WH8102':95.28320000000001)95.2833:139.888	('Synechococcus sp. RS9917':209.7075	('Synechococcus sp. CC9311':178.1641	'Synechococcus sp. WH7805':178.16370000000003)178.164:31.5442)209.708:25.4629)235.171:76.2466)311.418:300.026	(('Synechococcus sp. LL':186.10649999999998	('Synechococcus sp. GFB01':149.2283	'Cyanobium sp. BaikalG2':149.2287)149.228:36.8784)186.107:73.007	('Synechococcus sp. MW101C3':175.2552	'Cyanobium sp. CACIAM14':175.2554)175.255:83.8586)259.114:352.329)611.443:98.5055)709.948:231.17)941.119:812.153)1753.27:373.3769)2126.64:177.63	(('Oscillatoria acuminata PCC6304':1920.0149999999999	('Microcoleus vaginatus FGP2':1349.5908	'Lyngbya sp. PCC8106':1349.5916)1349.59:570.427)1920.02:172.414	(('Lyngbya majuscula 3L':1959.836	('Spirulina subsalsa PCC9445':1809.237	('Prochloron didemni P4 Papua New Guinea':1792.7256999999997	(('Xenococcus sp. PCC7305':946.463	('Leptolyngbya sp. PCC7376':901.4929999999999	'Cyanobacterium aponinum PCC10605':901.4934000000001)901.493:44.968)946.463:794.548	(('Microcystis aeruginosa PCC9443':947.3729999999999	'Cyanothece sp. PCC7424':947.371)947.373:580.4426000000001	('Cyanothece sp. PCC8801':709.9018	('Cyanothece sp. ATCC51472':260.2636	'Crocosphaera watsonii WH8501':260.2641)260.264:449.63800000000003)709.902:817.9119999999999)1527.81:213.195)1741.01:51.7192)1792.73:16.5093)1809.24:150.596)1959.83:101.602	('Chroococcidiopsis thermalis PCC7203':1810.1623	(('Fischerella sp. JSC11':1572.024	('Richelia intracellularis HM01':936.097	'Calothrix sp. PCC7103':936.0957999999999)936.096:635.926)1572.02:27.2625	('Nostoc sp. PCC7524':502.6377	('Cylindrospermum stagnale PCC7417':414.029	'Nostoc azollae 0708':414.0293)414.029:88.6097)502.638:1096.65)1599.29:210.873)1810.16:251.275)2061.43:30.9987)2092.43:211.842)2304.27:129.07760000000002)2433.35:252.42700000000002)2685.78;
('Gloeobacter violaceus PCC7421':2653.03	(('Pseudanabaena sp. PCC7367':1237.4	'Pseudanabaena sp. PCC6802':1237.3980999999999)1237.4:1216.92	(('Synechococcus sp. PCC7335':2004.5259999999998	('Synechococcus elongatus PCC7942':1123.8658	('Synechococcus spongiarum 142':681.7141	('Synechococcus sp. RCC307':437.13599999999997	((('P marinus subsp. marinus str. CCMP1375':153.7166	('P marinus str. NATL2A':113.6384	('P marinus str. MIT9515':27.5993	'P marinus str. MIT9202':27.5992)27.5993:86.039)113.638:40.0779)153.716:153.3933	(('Cyanobium sp. SAT1300':159.7192	'Synechococcus sp. WH8102':159.7189)159.719:21.7772	('Synechococcus sp. RS9917':161.5496	('Synechococcus sp. CC9311':105.4071	'Synechococcus sp. WH7805':105.40729999999999)105.407:56.1423)161.55:19.9464)181.496:125.613)307.11:54.0573	(('Synechococcus sp. LL':219.52409999999998	('Synechococcus sp. GFB01':187.799	'Cyanobium sp. BaikalG2':187.7985)187.799:31.7251)219.524:28.1876	('Synechococcus sp. MW101C3':213.3496	'Cyanobium sp. CACIAM14':213.34969999999998)213.35:34.3615)247.712:113.456)361.167:75.9692)437.136:244.578)681.714:442.151)1123.86:880.66)2004.52:351.115	(('Oscillatoria acuminata PCC6304':1790.9070000000002	('Microcoleus vaginatus FGP2':1139.6460000000002	'Lyngbya sp. PCC8106':1139.6443)1139.65:651.266)1790.91:326.546	(('Lyngbya majuscula 3L':2033.873	('Spirulina subsalsa PCC9445':1924.859	('Prochloron didemni P4 Papua New Guinea':1909.2328	(('Xenococcus sp. PCC7305':899.457	('Leptolyngbya sp. PCC7376':873.8439999999999	'Cyanobacterium aponinum PCC10605':873.8442)873.844:25.6137)899.459:949.862	(('Microcystis aeruginosa PCC9443':800.7842999999999	'Cyanothece sp. PCC7424':800.783)800.784:352.264	('Cyanothece sp. PCC8801':558.3499	('Cyanothece sp. ATCC51472':155.39329999999998	'Crocosphaera watsonii WH8501':155.3939)155.393:402.95500000000004)558.35:594.6966)1153.05:696.274)1849.32:59.9096)1909.23:15.6325)1924.86:109.003)2033.87:47.9909	('Chroococcidiopsis thermalis PCC7203':1776.1570000000002	(('Fischerella sp. JSC11':1047.212	('Richelia intracellularis HM01':712.834	'Calothrix sp. PCC7103':712.8337)712.834:334.38)1047.21:564.806	('Nostoc sp. PCC7524':884.048	('Cylindrospermum stagnale PCC7417':673.541	'Nostoc azollae 0708':673.5402)673.541:210.5082)884.048:727.967)1612.02:164.142)1776.16:305.698)2081.86:35.5962)2117.45:238.185)2355.64:98.6743)2454.32:198.7156)2653.03;
('Gloeobacter violaceus PCC7421':2761.06	(('Pseudanabaena sp. PCC7367':1091.15	'Pseudanabaena sp. PCC6802':1091.149)1091.15:1453.5	(('Synechococcus sp. PCC7335':1845.71	('Synechococcus elongatus PCC7942':1401.7931	('Synechococcus spongiarum 142':891.7831	('Synechococcus sp. RCC307':586.532	((('P marinus subsp. marinus str. CCMP1375':223.6818	('P marinus str. NATL2A':156.9111	('P marinus str. MIT9515':69.0588	'P marinus str. MIT9202':69.05890000000001)69.0589:87.8525)156.911:66.7698)223.681:169.0723	(('Cyanobium sp. SAT1300':163.09709999999998	'Synechococcus sp. WH8102':163.0971)163.098:121.938	('Synechococcus sp. RS9917':240.8057	('Synechococcus sp. CC9311':30.1596	'Synechococcus sp. WH7805':30.159599999999998)30.1597:210.647)240.806:44.2291)285.035:107.718)392.753:74.7131	(('Synechococcus sp. LL':213.8895	('Synechococcus sp. GFB01':204.5417	'Cyanobium sp. BaikalG2':204.5411)204.542:9.3477)213.889:89.1894	('Synechococcus sp. MW101C3':268.99260000000004	'Cyanobium sp. CACIAM14':268.9932)268.993:34.0858)303.079:164.388)467.466:119.065)586.532:305.252)891.783:510.012)1401.79:443.91600000000005)1845.71:508.733	(('Oscillatoria acuminata PCC6304':1858.4940000000001	('Microcoleus vaginatus FGP2':1173.0876	'Lyngbya sp. PCC8106':1173.0898)1173.09:685.403)1858.49:330.173	(('Lyngbya majuscula 3L':2091.281	('Spirulina subsalsa PCC9445':1850.45	('Prochloron didemni P4 Papua New Guinea':1848.1701999999998	(('Xenococcus sp. PCC7305':1320.174	('Leptolyngbya sp. PCC7376':1281.001	'Cyanobacterium aponinum PCC10605':1280.9969999999998)1281:39.175)1320.17:438.73	(('Microcystis aeruginosa PCC9443':680.6742999999999	'Cyanothece sp. PCC7424':680.6759999999999)680.674:628.9025	('Cyanothece sp. PCC8801':481.06100000000004	('Cyanothece sp. ATCC51472':205.8605	'Crocosphaera watsonii WH8501':205.8603)205.861:275.2)481.061:828.517)1309.58:449.327)1758.9:89.2645)1848.17:2.286)1850.45:240.824)2091.28:64.3561	('Chroococcidiopsis thermalis PCC7203':1917.9969999999998	(('Fischerella sp. JSC11':1629.514	('Richelia intracellularis HM01':835.723	'Calothrix sp. PCC7103':835.7239000000001)835.722:793.791)1629.51:68.1879	('Nostoc sp. PCC7524':694.0202	('Cylindrospermum stagnale PCC7417':617.724	'Nostoc azollae 0708':617.723)617.724:76.2965)694.021:1003.68)1697.7:220.299)1918:237.632)2155.63:33.0311)2188.66:165.779)2354.44:190.2027)2544.65:216.4139)2761.06;
('Gloeobacter violaceus PCC7421':2754.4	(('Pseudanabaena sp. PCC7367':1584.31	'Pseudanabaena sp. PCC6802':1584.3123)1584.31:1053.31	(('Synechococcus sp. PCC7335':2372.99	('Synechococcus elongatus PCC7942':1527.1288	('Synechococcus spongiarum 142':822.8744999999999	('Synechococcus sp. RCC307':602.304	((('P marinus subsp. marinus str. CCMP1375':167.2426	('P marinus str. NATL2A':136.90030000000002	('P marinus str. MIT9515':36.9454	'P marinus str. MIT9202':36.9453)36.9455:99.9544)136.9:30.3424)167.242:78.8452	(('Cyanobium sp. SAT1300':85.9538	'Synechococcus sp. WH8102':85.9539)85.9539:110.14	('Synechococcus sp. RS9917':180.506	('Synechococcus sp. CC9311':145.7826	'Synechococcus sp. WH7805':145.7818)145.782:34.7241)180.506:15.5873)196.094:49.994)246.088:263.344	(('Synechococcus sp. LL':250.4291	('Synechococcus sp. GFB01':241.001	'Cyanobium sp. BaikalG2':241.0005)241.001:9.4282)250.429:76.3897	('Synechococcus sp. MW101C3':239.9291	'Cyanobium sp. CACIAM14':239.9291)239.929:86.8897)326.819:182.612)509.432:92.8736)602.304:220.569)822.875:704.253)1527.13:845.857)2372.98:133.683	(('Oscillatoria acuminata PCC6304':1678.9170000000001	('Microcoleus vaginatus FGP2':1355.5623	'Lyngbya sp. PCC8106':1355.566)1355.56:323.353)1678.92:593.818	(('Lyngbya majuscula 3L':2115.524	('Spirulina subsalsa PCC9445':1859.55	('Prochloron didemni P4 Papua New Guinea':1825.7068	(('Xenococcus sp. PCC7305':1422.093	('Leptolyngbya sp. PCC7376':1370.281	'Cyanobacterium aponinum PCC10605':1370.28)1370.28:51.8124)1422.09:305.394	(('Microcystis aeruginosa PCC9443':948.0341	'Cyanothece sp. PCC7424':948.034)948.035:591.6133	('Cyanothece sp. PCC8801':1273.4376	('Cyanothece sp. ATCC51472':392.0765	'Crocosphaera watsonii WH8501':392.0776)392.077:881.3609999999999)1273.44:266.2089)1539.65:187.837)1727.49:98.2208)1825.71:33.8383)1859.55:255.974)2115.52:129.315	('Chroococcidiopsis thermalis PCC7203':1906.4895999999999	(('Fischerella sp. JSC11':1364.0749999999998	('Richelia intracellularis HM01':1315.134	'Calothrix sp. PCC7103':1315.1317999999999)1315.14:48.9399)1364.08:236.022	('Nostoc sp. PCC7524':1129.6059	('Cylindrospermum stagnale PCC7417':977.198	'Nostoc azollae 0708':977.1967999999999)977.198:152.4059)1129.61:470.49)1600.1:306.399)1906.5:338.339)2244.83:27.902)2272.74:233.932)2506.67:130.9463)2637.61:116.7853)2754.4;
('Gloeobacter violaceus PCC7421':2641.15	(('Pseudanabaena sp. PCC7367':1087.27	'Pseudanabaena sp. PCC6802':1087.2737)1087.27:1316.52	(('Synechococcus sp. PCC7335':2004.419	('Synechococcus elongatus PCC7942':1390.8596	('Synechococcus spongiarum 142':689.6953000000001	('Synechococcus sp. RCC307':571.7253000000001	((('P marinus subsp. marinus str. CCMP1375':335.8105	('P marinus str. NATL2A':261.66200000000003	('P marinus str. MIT9515':30.734900000000003	'P marinus str. MIT9202':30.735)30.735:230.927)261.662:74.15)335.811:85.8792	(('Cyanobium sp. SAT1300':110.8386	'Synechococcus sp. WH8102':110.8385)110.839:216.595	('Synechococcus sp. RS9917':290.1228	('Synechococcus sp. CC9311':88.73070000000001	'Synechococcus sp. WH7805':88.73080000000002)88.7308:201.392)290.123:37.3104)327.434:94.2573)421.69:108.558	(('Synechococcus sp. LL':411.1379	('Synechococcus sp. GFB01':295.457	'Cyanobium sp. BaikalG2':295.4577)295.457:115.68)411.138:54.7182	('Synechococcus sp. MW101C3':442.15500000000003	'Cyanobium sp. CACIAM14':442.155)442.155:23.701)465.856:64.3936)530.248:41.4768)571.726:117.969)689.695:701.162)1390.86:613.5600000000001)2004.42:263.928	(('Oscillatoria acuminata PCC6304':1740.0729999999999	('Microcoleus vaginatus FGP2':1203.5858	'Lyngbya sp. PCC8106':1203.5866999999998)1203.59:536.486)1740.07:400.929	(('Lyngbya majuscula 3L':2054.3869999999997	('Spirulina subsalsa PCC9445':1876.4961	('Prochloron didemni P4 Papua New Guinea':1862.7648000000002	(('Xenococcus sp. PCC7305':1416.625	('Leptolyngbya sp. PCC7376':1336.974	'Cyanobacterium aponinum PCC10605':1336.9764)1336.98:79.6462)1416.62:350.966	(('Microcystis aeruginosa PCC9443':1116.6249999999998	'Cyanothece sp. PCC7424':1116.6280000000002)1116.63:162.0308	('Cyanothece sp. PCC8801':748.271	('Cyanothece sp. ATCC51472':300.2645	'Crocosphaera watsonii WH8501':300.2647)300.265:448.008)748.271:530.3846)1278.66:488.932)1767.59:95.1796)1862.77:13.724)1876.49:177.89)2054.39:82.8504	('Chroococcidiopsis thermalis PCC7203':1819.8229999999999	(('Fischerella sp. JSC11':1483.1190000000001	('Richelia intracellularis HM01':1404.2179999999998	'Calothrix sp. PCC7103':1404.2188999999998)1404.22:78.9009)1483.12:102.368	('Nostoc sp. PCC7524':995.3757	('Cylindrospermum stagnale PCC7417':718.015	'Nostoc azollae 0708':718.0152)718.015:277.3616)995.376:590.11)1585.49:234.34)1819.83:317.408)2137.24:3.7682)2141:127.341)2268.34:135.452)2403.8:237.3538)2641.15;
('Gloeobacter violaceus PCC7421':2636.71	(('Pseudanabaena sp. PCC7367':2101.17	'Pseudanabaena sp. PCC6802':2101.167)2101.17:349.425	(('Synechococcus sp. PCC7335':2115.786	('Synechococcus elongatus PCC7942':1427.9957	('Synechococcus spongiarum 142':891.5423000000001	('Synechococcus sp. RCC307':496.8061	((('P marinus subsp. marinus str. CCMP1375':183.0959	('P marinus str. NATL2A':133.1936	('P marinus str. MIT9515':62.008900000000004	'P marinus str. MIT9202':62.009100000000004)62.009:71.1848)133.194:49.9026)183.096:131.1063	(('Cyanobium sp. SAT1300':135.2028	'Synechococcus sp. WH8102':135.20329999999998)135.203:100.624	('Synechococcus sp. RS9917':179.9284	('Synechococcus sp. CC9311':134.09799999999998	'Synechococcus sp. WH7805':134.0983)134.098:45.8299)179.929:55.8985)235.827:78.3759)314.203:62.7254	(('Synechococcus sp. LL':261.164	('Synechococcus sp. GFB01':253.9765	'Cyanobium sp. BaikalG2':253.9758)253.976:7.1875)261.164:79.9695	('Synechococcus sp. MW101C3':195.4579	'Cyanobium sp. CACIAM14':195.4582)195.458:145.675)341.133:35.7951)376.928:119.878)496.806:394.734)891.542:536.457)1428:687.788)2115.79:284.625	(('Oscillatoria acuminata PCC6304':1716.355	('Microcoleus vaginatus FGP2':1538.3144	'Lyngbya sp. PCC8106':1538.3090000000002)1538.31:178.036)1716.35:412.642	(('Lyngbya majuscula 3L':1978.445	('Spirulina subsalsa PCC9445':1773.7640000000001	('Prochloron didemni P4 Papua New Guinea':1761.8961	(('Xenococcus sp. PCC7305':1201.272	('Leptolyngbya sp. PCC7376':1102.859	'Cyanobacterium aponinum PCC10605':1102.859)1102.86:98.413)1201.27:504.595	(('Microcystis aeruginosa PCC9443':985.9552	'Cyanothece sp. PCC7424':985.953)985.955:207.4809	('Cyanothece sp. PCC8801':940.2176999999999	('Cyanothece sp. ATCC51472':292.2085	'Crocosphaera watsonii WH8501':292.2091)292.209:648.01)940.217:253.21699999999998)1193.44:512.431)1705.87:56.0282)1761.89:11.8671)1773.76:204.682)1978.44:119.96	('Chroococcidiopsis thermalis PCC7203':1881.4409	(('Fischerella sp. JSC11':1372.592	('Richelia intracellularis HM01':1149.191	'Calothrix sp. PCC7103':1149.1906000000001)1149.19:223.4)1372.59:208.229	('Nostoc sp. PCC7524':853.3019999999999	('Cylindrospermum stagnale PCC7417':798.528	'Nostoc azollae 0708':798.528)798.528:54.773399999999995)853.302:727.521)1580.82:300.624)1881.45:216.961)2098.41:30.5866)2128.99:271.42)2400.41:50.179899999999996)2450.59:186.11620000000002)2636.71;
('Gloeobacter violaceus PCC7421':2680.51	(('Pseudanabaena sp. PCC7367':1372.17	'Pseudanabaena sp. PCC6802':1372.1712)1372.17:1039.35	(('Synechococcus sp. PCC7335':1554.821	('Synechococcus elongatus PCC7942':1170.6677	('Synechococcus spongiarum 142':802.045	('Synechococcus sp. RCC307':567.102	((('P marinus subsp. marinus str. CCMP1375':221.05	('P marinus str. NATL2A':130.121	('P marinus str. MIT9515':40.0484	'P marinus str. MIT9202':40.0484)40.0485:90.0729)130.121:90.9279)221.049:140.17610000000002	(('Cyanobium sp. SAT1300':117.6328	'Synechococcus sp. WH8102':117.6328)117.633:106.666	('Synechococcus sp. RS9917':161.4066	('Synechococcus sp. CC9311':117.93180000000001	'Synechococcus sp. WH7805':117.9321)117.932:43.4743)161.407:62.8928)224.299:136.926)361.224:154.629	(('Synechococcus sp. LL':260.0661	('Synechococcus sp. GFB01':231.837	'Cyanobium sp. BaikalG2':231.8359)231.837:28.2292)260.066:74.6039	('Synechococcus sp. MW101C3':152.9337	'Cyanobium sp. CACIAM14':152.9333)152.933:181.736)334.67:181.185)515.854:51.2478)567.102:234.941)802.045:368.626)1170.67:384.15)1554.82:713.935	(('Oscillatoria acuminata PCC6304':1923.857	('Microcoleus vaginatus FGP2':827.6048000000001	'Lyngbya sp. PCC8106':827.6049)827.605:1096.25)1923.86:141.787	(('Lyngbya majuscula 3L':1960.9250000000002	('Spirulina subsalsa PCC9445':1821.8724	('Prochloron didemni P4 Papua New Guinea':1791.9079000000002	(('Xenococcus sp. PCC7305':1121.6109999999999	('Leptolyngbya sp. PCC7376':1070.271	'Cyanobacterium aponinum PCC10605':1070.271)1070.27:51.3416)1121.61:586.895	(('Microcystis aeruginosa PCC9443':706.0386	'Cyanothece sp. PCC7424':706.038)706.038:132.9853	('Cyanothece sp. PCC8801':594.5721	('Cyanothece sp. ATCC51472':133.9163	'Crocosphaera watsonii WH8501':133.9166)133.916:460.655)594.572:244.4522)839.024:869.482)1708.51:83.3973)1791.9:29.9651)1821.87:139.056)1960.92:62.3441	('Chroococcidiopsis thermalis PCC7203':1797.621	(('Fischerella sp. JSC11':1618.862	('Richelia intracellularis HM01':1412.913	'Calothrix sp. PCC7103':1412.907)1412.91:205.953)1618.86:19.5269	('Nostoc sp. PCC7524':844.038	('Cylindrospermum stagnale PCC7417':702.913	'Nostoc azollae 0708':702.914)702.913:141.1223)844.038:794.353)1638.39:159.236)1797.63:225.646)2023.27:42.3764)2065.65:203.11)2268.76:142.7605)2411.52:268.9925)2680.51;
('Gloeobacter violaceus PCC7421':2688.81	(('Pseudanabaena sp. PCC7367':1258.06	'Pseudanabaena sp. PCC6802':1258.0562)1258.06:1214.12	(('Synechococcus sp. PCC7335':2193.4139999999998	('Synechococcus elongatus PCC7942':1522.8689000000002	('Synechococcus spongiarum 142':737.7918999999999	('Synechococcus sp. RCC307':660.447	((('P marinus subsp. marinus str. CCMP1375':257.5624	('P marinus str. NATL2A':143.272	('P marinus str. MIT9515':33.5082	'P marinus str. MIT9202':33.5081)33.5082:109.764)143.272:114.29)257.562:186.7039	(('Cyanobium sp. SAT1300':99.1818	'Synechococcus sp. WH8102':99.18209999999999)99.1821:304.336	('Synechococcus sp. RS9917':65.3147	('Synechococcus sp. CC9311':41.4038	'Synechococcus sp. WH7805':41.403800000000004)41.4039:23.9108)65.3147:338.204)403.518:40.7483)444.268:146.214	(('Synechococcus sp. LL':398.71389999999997	('Synechococcus sp. GFB01':191.7224	'Cyanobium sp. BaikalG2':191.7225)191.723:206.991)398.714:68.4576	('Synechococcus sp. MW101C3':412.315	'Cyanobium sp. CACIAM14':412.315)412.315:54.8562)467.172:123.309)590.482:69.9655)660.447:77.3449)737.792:785.076)1522.87:670.543)2193.41:168.341	(('Oscillatoria acuminata PCC6304':1439.325	('Microcoleus vaginatus FGP2':1247.3245	'Lyngbya sp. PCC8106':1247.324)1247.32:192)1439.33:704.006	(('Lyngbya majuscula 3L':2060.553	('Spirulina subsalsa PCC9445':1886.718	('Prochloron didemni P4 Papua New Guinea':1867.9731	(('Xenococcus sp. PCC7305':1149.2389	('Leptolyngbya sp. PCC7376':1136.0059999999999	'Cyanobacterium aponinum PCC10605':1136.006)1136.01:13.2344)1149.24:604.573	(('Microcystis aeruginosa PCC9443':1150.2297999999998	'Cyanothece sp. PCC7424':1150.2269999999999)1150.23:313.13800000000003	('Cyanothece sp. PCC8801':535.8434	('Cyanothece sp. ATCC51472':175.12	'Crocosphaera watsonii WH8501':175.1202)175.12:360.722)535.844:927.524)1463.37:290.448)1753.81:114.158)1867.97:18.7476)1886.72:173.829)2060.55:60.6208	('Chroococcidiopsis thermalis PCC7203':1860.2133999999999	(('Fischerella sp. JSC11':1545.528	('Richelia intracellularis HM01':1172.369	'Calothrix sp. PCC7103':1172.37)1172.37:373.161)1545.53:104.271	('Nostoc sp. PCC7524':931.3209999999999	('Cylindrospermum stagnale PCC7417':590.637	'Nostoc azollae 0708':590.6371)590.637:340.6815)931.321:718.482)1649.8:210.406)1860.21:260.96)2121.17:22.159)2143.33:218.423)2361.75:110.42750000000001)2472.18:216.63060000000002)2688.81;
('Gloeobacter violaceus PCC7421':2638.13	(('Pseudanabaena sp. PCC7367':1660.71	'Pseudanabaena sp. PCC6802':1660.7060000000001)1660.71:740.784	(('Synechococcus sp. PCC7335':1996.748	('Synechococcus elongatus PCC7942':1404.9471999999998	('Synechococcus spongiarum 142':732.1014	('Synechococcus sp. RCC307':486.461	((('P marinus subsp. marinus str. CCMP1375':212.8977	('P marinus str. NATL2A':152.551	('P marinus str. MIT9515':32.8848	'P marinus str. MIT9202':32.884600000000006)32.8848:119.666)152.551:60.3469)212.898:110.2705	(('Cyanobium sp. SAT1300':123.14739999999999	'Synechococcus sp. WH8102':123.14769999999999)123.148:184.022	('Synechococcus sp. RS9917':142.5137	('Synechococcus sp. CC9311':63.86229999999999	'Synechococcus sp. WH7805':63.8623)63.8624:78.6516)142.514:164.656)307.17:15.9991)323.169:86.4813	(('Synechococcus sp. LL':250.4672	('Synechococcus sp. GFB01':173.6783	'Cyanobium sp. BaikalG2':173.678)173.678:76.7888)250.467:35.1488	('Synechococcus sp. MW101C3':231.31719999999999	'Cyanobium sp. CACIAM14':231.31730000000002)231.317:54.2987)285.616:124.034)409.65:76.811)486.461:245.639)732.101:672.85)1404.95:591.797)1996.75:286.519	(('Oscillatoria acuminata PCC6304':1675.9789999999998	('Microcoleus vaginatus FGP2':1307.663	'Lyngbya sp. PCC8106':1307.663)1307.66:368.315)1675.98:456.858	(('Lyngbya majuscula 3L':1928.94	('Spirulina subsalsa PCC9445':1799.5637	('Prochloron didemni P4 Papua New Guinea':1795.8178	(('Xenococcus sp. PCC7305':1252.56	('Leptolyngbya sp. PCC7376':1219.099	'Cyanobacterium aponinum PCC10605':1219.092)1219.09:33.4659)1252.56:448.516	(('Microcystis aeruginosa PCC9443':814.9921	'Cyanothece sp. PCC7424':814.989)814.992:657.7629999999999	('Cyanothece sp. PCC8801':1048.1780999999999	('Cyanothece sp. ATCC51472':400.5417	'Crocosphaera watsonii WH8501':400.5402)400.542:647.644)1048.18:424.5698)1472.75:228.323)1701.08:94.7402)1795.82:3.7466)1799.56:129.376)1928.94:113.767	('Chroococcidiopsis thermalis PCC7203':1835.3887000000002	(('Fischerella sp. JSC11':1537.083	('Richelia intracellularis HM01':1242.194	'Calothrix sp. PCC7103':1242.1923)1242.2:294.887)1537.08:65.1525	('Nostoc sp. PCC7524':685.3772	('Cylindrospermum stagnale PCC7417':524.592	'Nostoc azollae 0708':524.592)524.592:160.7855)685.378:916.858)1602.24:233.155)1835.39:207.317)2042.71:90.1285)2132.84:150.43)2283.27:118.223)2401.49:236.64069999999998)2638.13;
('Gloeobacter violaceus PCC7421':2735.28	(('Pseudanabaena sp. PCC7367':1864.58	'Pseudanabaena sp. PCC6802':1864.5810000000001)1864.58:672.767	(('Synechococcus sp. PCC7335':1990.239	('Synechococcus elongatus PCC7942':1672.2474	('Synechococcus spongiarum 142':816.7724	('Synechococcus sp. RCC307':619.17	((('P marinus subsp. marinus str. CCMP1375':326.7165	('P marinus str. NATL2A':193.9835	('P marinus str. MIT9515':36.555	'P marinus str. MIT9202':36.5549)36.555:157.428)193.984:132.733)326.716:157.0317	(('Cyanobium sp. SAT1300':55.562	'Synechococcus sp. WH8102':55.5618)55.5621:290.812	('Synechococcus sp. RS9917':182.6633	('Synechococcus sp. CC9311':41.1135	'Synechococcus sp. WH7805':41.1134)41.1135:141.55)182.663:163.712)346.374:137.373)483.747:53.9804	(('Synechococcus sp. LL':337.803	('Synechococcus sp. GFB01':266.1001	'Cyanobium sp. BaikalG2':266.0994)266.1:71.7034)337.803:28.7748	('Synechococcus sp. MW101C3':239.277	'Cyanobium sp. CACIAM14':239.2774)239.277:127.301)366.578:171.15)537.728:81.4415)619.17:197.601)816.772:855.472)1672.24:317.996)1990.24:433.46	(('Oscillatoria acuminata PCC6304':1720.1909999999998	('Microcoleus vaginatus FGP2':1233.7021	'Lyngbya sp. PCC8106':1233.705)1233.7:486.489)1720.19:566.961	(('Lyngbya majuscula 3L':2139.542	('Spirulina subsalsa PCC9445':2000.7628	('Prochloron didemni P4 Papua New Guinea':1948.6396	(('Xenococcus sp. PCC7305':1225.358	('Leptolyngbya sp. PCC7376':1150.3319999999999	'Cyanobacterium aponinum PCC10605':1150.333)1150.33:75.0246)1225.36:636.483	(('Microcystis aeruginosa PCC9443':1044.6344	'Cyanothece sp. PCC7424':1044.636)1044.63:380.15999999999997	('Cyanothece sp. PCC8801':1147.2499	('Cyanothece sp. ATCC51472':378.2452	'Crocosphaera watsonii WH8501':378.2444)378.245:769.006)1147.25:277.543)1424.8:437.046)1861.84:86.8005)1948.64:52.118)2000.76:138.782)2139.54:98.7105	('Chroococcidiopsis thermalis PCC7203':1960.1687	(('Fischerella sp. JSC11':1759.562	('Richelia intracellularis HM01':1395.705	'Calothrix sp. PCC7103':1395.7027)1395.7:363.858)1759.56:18.7059	('Nostoc sp. PCC7524':629.751	('Cylindrospermum stagnale PCC7417':527.767	'Nostoc azollae 0708':527.7664)527.767:101.9864)629.752:1148.51)1778.27:181.9)1960.17:278.085)2238.25:48.8994)2287.15:136.547)2423.7:113.6435)2537.34:197.9365)2735.28;
('Gloeobacter violaceus PCC7421':2626.35	(('Pseudanabaena sp. PCC7367':1431.96	'Pseudanabaena sp. PCC6802':1431.9610000000002)1431.96:1033.81	(('Synechococcus sp. PCC7335':2006.8	('Synechococcus elongatus PCC7942':1481.5711999999999	('Synechococcus spongiarum 142':739.1801999999999	('Synechococcus sp. RCC307':461.432	((('P marinus subsp. marinus str. CCMP1375':178.7711	('P marinus str. NATL2A':141.2253	('P marinus str. MIT9515':63.865899999999996	'P marinus str. MIT9202':63.8658)63.866:77.3588)141.225:37.5457)178.771:122.4209	(('Cyanobium sp. SAT1300':79.4735	'Synechococcus sp. WH8102':79.4735)79.4736:65.6616	('Synechococcus sp. RS9917':124.3649	('Synechococcus sp. CC9311':38.9006	'Synechococcus sp. WH7805':38.9006)38.9007:85.464)124.365:20.7703)145.135:156.057)301.192:91.1395	(('Synechococcus sp. LL':249.8499	('Synechococcus sp. GFB01':199.21949999999998	'Cyanobium sp. BaikalG2':199.22019999999998)199.22:50.6302)249.85:116.406	('Synechococcus sp. MW101C3':240.7606	'Cyanobium sp. CACIAM14':240.7601)240.761:125.495)366.256:26.0759)392.332:69.1)461.431:277.747)739.18:742.393)1481.57:525.231)2006.81:357.538	(('Oscillatoria acuminata PCC6304':1127.377	('Microcoleus vaginatus FGP2':921.5889999999999	'Lyngbya sp. PCC8106':921.5899999999999)921.588:205.786)1127.38:1044.96	(('Lyngbya majuscula 3L':2032.855	('Spirulina subsalsa PCC9445':1881.214	('Prochloron didemni P4 Papua New Guinea':1846.0418	(('Xenococcus sp. PCC7305':1369.221	('Leptolyngbya sp. PCC7376':806.874	'Cyanobacterium aponinum PCC10605':806.8741)806.874:562.346)1369.22:399.515	(('Microcystis aeruginosa PCC9443':873.6285	'Cyanothece sp. PCC7424':873.6310000000001)873.629:274.3585	('Cyanothece sp. PCC8801':808.2764000000001	('Cyanothece sp. ATCC51472':225.32330000000002	'Crocosphaera watsonii WH8501':225.3235)225.324:582.953)808.276:339.711)1147.99:620.748)1768.74:77.3092)1846.04:35.1718)1881.22:151.637)2032.85:113.905	('Chroococcidiopsis thermalis PCC7203':1968.0220000000002	(('Fischerella sp. JSC11':1635.916	('Richelia intracellularis HM01':1499.6719999999998	'Calothrix sp. PCC7103':1499.6750000000002)1499.68:136.235)1635.91:6.1969	('Nostoc sp. PCC7524':417.4895	('Cylindrospermum stagnale PCC7417':372.004	'Nostoc azollae 0708':372.00530000000003)372.004:45.4846)417.49:1224.62)1642.11:325.917)1968.03:178.734)2146.76:25.5808)2172.34:192.005)2364.35:101.427)2465.77:160.5789)2626.35;
('Gloeobacter violaceus PCC7421':2746.58	(('Pseudanabaena sp. PCC7367':741.409	'Pseudanabaena sp. PCC6802':741.4091)741.409:1836.83	(('Synechococcus sp. PCC7335':1725.399	('Synechococcus elongatus PCC7942':1235.467	('Synechococcus spongiarum 142':749.5444	('Synechococcus sp. RCC307':530.145	((('P marinus subsp. marinus str. CCMP1375':147.5992	('P marinus str. NATL2A':119.22500000000001	('P marinus str. MIT9515':42.735299999999995	'P marinus str. MIT9202':42.735299999999995)42.7353:76.4897)119.225:28.374)147.599:209.06740000000002	(('Cyanobium sp. SAT1300':127.2103	'Synechococcus sp. WH8102':127.2105)127.211:71.9922	('Synechococcus sp. RS9917':177.7135	('Synechococcus sp. CC9311':89.44019999999999	'Synechococcus sp. WH7805':89.4402)89.4402:88.2734)177.714:21.4891)199.203:157.464)356.667:135.024	(('Synechococcus sp. LL':244.9513	('Synechococcus sp. GFB01':144.403	'Cyanobium sp. BaikalG2':144.403)144.403:100.548)244.951:80.4212	('Synechococcus sp. MW101C3':165.8873	'Cyanobium sp. CACIAM14':165.88719999999998)165.887:159.485)325.372:166.319)491.691:38.4529)530.145:219.399)749.544:485.919)1235.46:489.937)1725.4:602.193	(('Oscillatoria acuminata PCC6304':1763.9945	('Microcoleus vaginatus FGP2':1432.3681000000001	'Lyngbya sp. PCC8106':1432.369)1432.37:331.625)1763.99:379.352	(('Lyngbya majuscula 3L':2033.828	('Spirulina subsalsa PCC9445':1867.7786	('Prochloron didemni P4 Papua New Guinea':1750.7250000000001	(('Xenococcus sp. PCC7305':1276.038	('Leptolyngbya sp. PCC7376':1090.959	'Cyanobacterium aponinum PCC10605':1090.9561999999999)1090.96:185.083)1276.04:457.396	(('Microcystis aeruginosa PCC9443':1029.2601	'Cyanothece sp. PCC7424':1029.261)1029.26:439.699	('Cyanothece sp. PCC8801':898.6206999999999	('Cyanothece sp. ATCC51472':311.3273	'Crocosphaera watsonii WH8501':311.3272)311.327:587.293)898.621:570.338)1468.96:264.478)1733.44:17.2838)1750.72:117.061)1867.78:166.049)2033.83:68.1258	('Chroococcidiopsis thermalis PCC7203':1836.0357	(('Fischerella sp. JSC11':1304.6	('Richelia intracellularis HM01':968.675	'Calothrix sp. PCC7103':968.6759999999999)968.678:335.923)1304.6:368.772	('Nostoc sp. PCC7524':774.3292	('Cylindrospermum stagnale PCC7417':664.074	'Nostoc azollae 0708':664.073)664.074:110.25659999999999)774.33:899.043)1673.37:162.663)1836.04:265.922)2101.96:41.3879)2143.35:184.249)2327.59:250.6457)2578.24:168.3398)2746.58;
('Gloeobacter violaceus PCC7421':2654.15	(('Pseudanabaena sp. PCC7367':867.78	'Pseudanabaena sp. PCC6802':867.78)867.78:1583.2	(('Synechococcus sp. PCC7335':2201.619	('Synechococcus elongatus PCC7942':1602.4705999999999	('Synechococcus spongiarum 142':828.6085	('Synechococcus sp. RCC307':554.406	((('P marinus subsp. marinus str. CCMP1375':173.5871	('P marinus str. NATL2A':132.46529999999998	('P marinus str. MIT9515':37.5709	'P marinus str. MIT9202':37.5709)37.571:94.8943)132.466:41.121)173.587:86.6632	(('Cyanobium sp. SAT1300':197.0033	'Synechococcus sp. WH8102':197.00369999999998)197.004:38.384	('Synechococcus sp. RS9917':221.9342	('Synechococcus sp. CC9311':202.62	'Synechococcus sp. WH7805':202.6206)202.62:19.3143)221.935:13.453)235.388:24.862)260.25:230.543	(('Synechococcus sp. LL':257.6666	('Synechococcus sp. GFB01':244.94299999999998	'Cyanobium sp. BaikalG2':244.943)244.943:12.7234)257.666:142.132	('Synechococcus sp. MW101C3':232.6077	'Cyanobium sp. CACIAM14':232.6077)232.608:167.19)399.798:90.994)490.793:63.6141)554.406:274.203)828.608:773.86)1602.47:599.144)2201.61:157.632	(('Oscillatoria acuminata PCC6304':1934.6109999999999	('Microcoleus vaginatus FGP2':1566.5059	'Lyngbya sp. PCC8106':1566.503)1566.5:368.107)1934.61:237.523	(('Lyngbya majuscula 3L':2016.8829999999998	('Spirulina subsalsa PCC9445':1854.5819999999999	('Prochloron didemni P4 Papua New Guinea':1849.8754999999999	(('Xenococcus sp. PCC7305':1097.323	('Leptolyngbya sp. PCC7376':841.5350000000001	'Cyanobacterium aponinum PCC10605':841.537)841.535:255.789)1097.33:690.451	(('Microcystis aeruginosa PCC9443':1035.2059	'Cyanothece sp. PCC7424':1035.207)1035.21:316.981	('Cyanothece sp. PCC8801':777.9241	('Cyanothece sp. ATCC51472':358.5268	'Crocosphaera watsonii WH8501':358.5267)358.527:419.3979)777.924:574.2660000000001)1352.19:435.588)1787.78:62.098)1849.87:4.7072)1854.58:162.297)2016.88:123.801	('Chroococcidiopsis thermalis PCC7203':1964.5846	(('Fischerella sp. JSC11':1606.4769999999999	('Richelia intracellularis HM01':1225.925	'Calothrix sp. PCC7103':1225.9226)1225.93:380.552)1606.48:50.8774	('Nostoc sp. PCC7524':569.9602	('Cylindrospermum stagnale PCC7417':421.328	'Nostoc azollae 0708':421.3287)421.328:148.6317)569.961:1087.39)1657.35:307.231)1964.59:176.095)2140.68:31.4522)2172.13:187.112)2359.25:91.73150000000001)2450.97:203.1736)2654.15;
('Gloeobacter violaceus PCC7421':2655.05	(('Pseudanabaena sp. PCC7367':1803.24	'Pseudanabaena sp. PCC6802':1803.243)1803.24:657.348	(('Synechococcus sp. PCC7335':2028.9070000000002	('Synechococcus elongatus PCC7942':1716.5172	('Synechococcus spongiarum 142':856.1505000000001	('Synechococcus sp. RCC307':771.4090000000001	((('P marinus subsp. marinus str. CCMP1375':189.1517	('P marinus str. NATL2A':163.97179999999997	('P marinus str. MIT9515':37.1877	'P marinus str. MIT9202':37.1875)37.1877:126.784)163.972:25.1799)189.152:240.8364	(('Cyanobium sp. SAT1300':203.69679999999997	'Synechococcus sp. WH8102':203.697)203.697:102.879	('Synechococcus sp. RS9917':67.8091	('Synechococcus sp. CC9311':40.508199999999995	'Synechococcus sp. WH7805':40.5083)40.5084:27.3005)67.8091:238.767)306.576:123.412)429.99:152.152	(('Synechococcus sp. LL':203.5943	('Synechococcus sp. GFB01':179.50910000000002	'Cyanobium sp. BaikalG2':179.5093)179.509:24.0857)203.595:75.1883	('Synechococcus sp. MW101C3':139.8427	'Cyanobium sp. CACIAM14':139.8428)139.843:138.94)278.783:303.358)582.142:189.268)771.409:84.7412)856.15:860.364)1716.51:312.392)2028.9:332.951	(('Oscillatoria acuminata PCC6304':1938.598	('Microcoleus vaginatus FGP2':1751.2265	'Lyngbya sp. PCC8106':1751.225)1751.23:187.37)1938.6:260.4	(('Lyngbya majuscula 3L':1944.374	('Spirulina subsalsa PCC9445':1793.177	('Prochloron didemni P4 Papua New Guinea':1752.5954	(('Xenococcus sp. PCC7305':1256.756	('Leptolyngbya sp. PCC7376':1092.152	'Cyanobacterium aponinum PCC10605':1092.151)1092.15:164.605)1256.75:440.181	(('Microcystis aeruginosa PCC9443':600.5091	'Cyanothece sp. PCC7424':600.509)600.509:528.6700999999999	('Cyanothece sp. PCC8801':675.1886000000001	('Cyanothece sp. ATCC51472':285.0544	'Crocosphaera watsonii WH8501':285.0546)285.054:390.13300000000004)675.189:453.991)1129.18:567.761)1696.94:55.6578)1752.6:40.584)1793.18:151.197)1944.38:230.888	('Chroococcidiopsis thermalis PCC7203':1993.133	(('Fischerella sp. JSC11':1759.288	('Richelia intracellularis HM01':1338.4562	'Calothrix sp. PCC7103':1338.4623)1338.46:420.833)1759.29:54.0021	('Nostoc sp. PCC7524':549.105	('Cylindrospermum stagnale PCC7417':410.335	'Nostoc azollae 0708':410.3351)410.335:138.7704)549.105:1264.19)1813.29:179.843)1993.14:182.126)2175.27:23.7335)2199:162.857)2361.86:98.7336)2460.59:194.4605)2655.05;
('Gloeobacter violaceus PCC7421':2711.51	(('Pseudanabaena sp. PCC7367':1794.86	'Pseudanabaena sp. PCC6802':1794.859)1794.86:597.161	(('Synechococcus sp. PCC7335':1973.673	('Synechococcus elongatus PCC7942':1245.4823000000001	('Synechococcus spongiarum 142':744.0259	('Synechococcus sp. RCC307':654.2249999999999	((('P marinus subsp. marinus str. CCMP1375':254.3599	('P marinus str. NATL2A':201.5315	('P marinus str. MIT9515':24.261899999999997	'P marinus str. MIT9202':24.2618)24.262:177.27)201.532:52.8278)254.36:172.3284	(('Cyanobium sp. SAT1300':163.64010000000002	'Synechococcus sp. WH8102':163.6407)163.641:158.421	('Synechococcus sp. RS9917':231.9947	('Synechococcus sp. CC9311':161.6834	'Synechococcus sp. WH7805':161.6837)161.684:70.3116)231.995:90.066)322.061:104.627)426.687:86.2338	(('Synechococcus sp. LL':275.66519999999997	('Synechococcus sp. GFB01':149.3031	'Cyanobium sp. BaikalG2':149.3024)149.303:126.362)275.665:76.0044	('Synechococcus sp. MW101C3':294.936	'Cyanobium sp. CACIAM14':294.9359)294.936:56.7334)351.669:161.253)512.921:141.301)654.224:89.8022)744.026:501.461)1245.49:728.186)1973.67:302.13	(('Oscillatoria acuminata PCC6304':1814.877	('Microcoleus vaginatus FGP2':1484.3261	'Lyngbya sp. PCC8106':1484.326)1484.32:330.547)1814.87:235.928	(('Lyngbya majuscula 3L':1807.974	('Spirulina subsalsa PCC9445':1710.824	('Prochloron didemni P4 Papua New Guinea':1710.7940999999998	(('Xenococcus sp. PCC7305':1285.633	('Leptolyngbya sp. PCC7376':1278.762	'Cyanobacterium aponinum PCC10605':1278.763)1278.76:6.867)1285.63:423.57	(('Microcystis aeruginosa PCC9443':595.3639000000001	'Cyanothece sp. PCC7424':595.365)595.364:293.5041	('Cyanothece sp. PCC8801':698.6	('Cyanothece sp. ATCC51472':267.9057	'Crocosphaera watsonii WH8501':267.9053)267.906:430.696)698.6:190.2683)888.87:820.332)1709.2:1.5987)1710.8:0.0265)1710.83:97.1485)1807.97:208.449	('Chroococcidiopsis thermalis PCC7203':1923.755	(('Fischerella sp. JSC11':1725.8310000000001	('Richelia intracellularis HM01':1167.967	'Calothrix sp. PCC7103':1167.967)1167.97:557.869)1725.84:4.2335	('Nostoc sp. PCC7524':596.939	('Cylindrospermum stagnale PCC7417':430.523	'Nostoc azollae 0708':430.52139999999997)430.523:166.41639999999998)596.939:1133.13)1730.07:193.687)1923.76:92.6669)2016.42:34.3767)2050.8:224.999)2275.8:116.21900000000001)2392.02:319.4907)2711.51;
('Gloeobacter violaceus PCC7421':2542.16	(('Pseudanabaena sp. PCC7367':1982.31	'Pseudanabaena sp. PCC6802':1982.3090000000002)1982.31:430.482	(('Synechococcus sp. PCC7335':1695.085	('Synechococcus elongatus PCC7942':1303.4412	('Synechococcus spongiarum 142':682.4591	('Synechococcus sp. RCC307':486.103	((('P marinus subsp. marinus str. CCMP1375':169.72230000000002	('P marinus str. NATL2A':142.2567	('P marinus str. MIT9515':51.265699999999995	'P marinus str. MIT9202':51.2656)51.2657:90.9907)142.256:27.466)169.722:212.1262	(('Cyanobium sp. SAT1300':130.551	'Synechococcus sp. WH8102':130.5514)130.552:124.958	('Synechococcus sp. RS9917':94.47030000000001	('Synechococcus sp. CC9311':58.047700000000006	'Synechococcus sp. WH7805':58.0478)58.0478:36.4227)94.4704:161.039)255.51:126.339)381.849:83.4672	(('Synechococcus sp. LL':395.0251	('Synechococcus sp. GFB01':309.1899	'Cyanobium sp. BaikalG2':309.1909)309.19:85.8345)395.025:19.2248	('Synechococcus sp. MW101C3':227.3003	'Cyanobium sp. CACIAM14':227.3)227.3:186.949)414.25:51.0669)465.316:20.7864)486.104:196.356)682.459:620.986)1303.45:391.6445)1695.09:597.425	(('Oscillatoria acuminata PCC6304':2101.657	('Microcoleus vaginatus FGP2':1205.3603	'Lyngbya sp. PCC8106':1205.3602)1205.36:896.292)2101.65:82.0731	(('Lyngbya majuscula 3L':1885.395	('Spirulina subsalsa PCC9445':1772.169	('Prochloron didemni P4 Papua New Guinea':1762.8064000000002	(('Xenococcus sp. PCC7305':1162.8339999999998	('Leptolyngbya sp. PCC7376':1113.6390000000001	'Cyanobacterium aponinum PCC10605':1113.642)1113.64:49.1925)1162.83:567.626	(('Microcystis aeruginosa PCC9443':1021.6175000000001	'Cyanothece sp. PCC7424':1021.6179999999999)1021.62:496.786	('Cyanothece sp. PCC8801':671.0151	('Cyanothece sp. ATCC51472':182.7468	'Crocosphaera watsonii WH8501':182.7469)182.747:488.267)671.015:847.387)1518.4:212.055)1730.46:32.3426)1762.8:9.3664)1772.17:113.227)1885.4:270.918	('Chroococcidiopsis thermalis PCC7203':1792.759	(('Fischerella sp. JSC11':1582.4279999999999	('Richelia intracellularis HM01':1390.7	'Calothrix sp. PCC7103':1390.699)1390.7:191.728)1582.43:61.1127	('Nostoc sp. PCC7524':947.0167	('Cylindrospermum stagnale PCC7417':506.968	'Nostoc azollae 0708':506.96659999999997)506.968:440.048)947.017:696.524)1643.54:149.224)1792.76:363.549)2156.31:27.4131)2183.73:108.788)2292.51:120.2771)2412.79:129.3681)2542.16;
('Gloeobacter violaceus PCC7421':2658.64	(('Pseudanabaena sp. PCC7367':1522.57	'Pseudanabaena sp. PCC6802':1522.57)1522.57:780.274	(('Synechococcus sp. PCC7335':2079.06	('Synechococcus elongatus PCC7942':1195.6523	('Synechococcus spongiarum 142':715.8571	('Synechococcus sp. RCC307':674.9682	((('P marinus subsp. marinus str. CCMP1375':308.727	('P marinus str. NATL2A':283.4531	('P marinus str. MIT9515':119.01950000000001	'P marinus str. MIT9202':119.0193)119.019:164.434)283.453:25.2739)308.727:256.096	(('Cyanobium sp. SAT1300':138.30200000000002	'Synechococcus sp. WH8102':138.3022)138.302:363.276	('Synechococcus sp. RS9917':315.7878	('Synechococcus sp. CC9311':114.6606	'Synechococcus sp. WH7805':114.66029999999999)114.661:201.127)315.788:185.79)501.579:63.2458)564.824:69.6523	(('Synechococcus sp. LL':348.1035	('Synechococcus sp. GFB01':219.2819	'Cyanobium sp. BaikalG2':219.28189999999998)219.282:128.82)348.103:138.781	('Synechococcus sp. MW101C3':355.216	'Cyanobium sp. CACIAM14':355.2148)355.216:131.667)486.884:147.592)634.476:40.4934)674.969:40.8888)715.858:479.797)1195.65:883.4069999999999)2079.06:123.951	(('Oscillatoria acuminata PCC6304':1699.689	('Microcoleus vaginatus FGP2':1211.3533	'Lyngbya sp. PCC8106':1211.3545000000001)1211.35:488.339)1699.69:377.086	(('Lyngbya majuscula 3L':1931.534	('Spirulina subsalsa PCC9445':1799.3565	('Prochloron didemni P4 Papua New Guinea':1794.9079	(('Xenococcus sp. PCC7305':1491.349	('Leptolyngbya sp. PCC7376':1042.644	'Cyanobacterium aponinum PCC10605':1042.6431000000002)1042.64:448.704)1491.35:229.877	(('Microcystis aeruginosa PCC9443':1037.4227	'Cyanothece sp. PCC7424':1037.417)1037.42:537.142	('Cyanothece sp. PCC8801':712.7468	('Cyanothece sp. ATCC51472':346.44919999999996	'Crocosphaera watsonii WH8501':346.4492)346.449:366.298)712.747:861.8119999999999)1574.56:146.668)1721.22:73.6826)1794.91:4.4462)1799.35:132.174)1931.53:98.4582	('Chroococcidiopsis thermalis PCC7203':1812.6384	(('Fischerella sp. JSC11':1491.2579999999998	('Richelia intracellularis HM01':1044.827	'Calothrix sp. PCC7103':1044.827)1044.83:446.431)1491.26:140.524	('Nostoc sp. PCC7524':719.4324	('Cylindrospermum stagnale PCC7417':478.164	'Nostoc azollae 0708':478.1649)478.164:241.2662)719.432:912.35)1631.78:180.86)1812.64:217.347)2029.99:46.7888)2076.78:126.238)2203.02:99.82509999999999)2302.84:355.8009)2658.64;
('Gloeobacter violaceus PCC7421':2716.42	(('Pseudanabaena sp. PCC7367':964.897	'Pseudanabaena sp. PCC6802':964.8978999999999)964.897:1529.77	(('Synechococcus sp. PCC7335':1887.9589999999998	('Synechococcus elongatus PCC7942':1191.3161	('Synechococcus spongiarum 142':476.8779	('Synechococcus sp. RCC307':393.75300000000004	((('P marinus subsp. marinus str. CCMP1375':144.4931	('P marinus str. NATL2A':92.7358	('P marinus str. MIT9515':33.4052	'P marinus str. MIT9202':33.4051)33.4053:59.3306)92.736:51.7573)144.493:111.64150000000001	(('Cyanobium sp. SAT1300':37.925000000000004	'Synechococcus sp. WH8102':37.9249)37.9251:89.0749	('Synechococcus sp. RS9917':107.1771	('Synechococcus sp. CC9311':62.1713	'Synechococcus sp. WH7805':62.171400000000006)62.1714:45.0056)107.177:19.8228)127:129.135)256.135:53.756	(('Synechococcus sp. LL':215.0663	('Synechococcus sp. GFB01':129.5009	'Cyanobium sp. BaikalG2':129.5009)129.501:85.5653)215.066:49.7406	('Synechococcus sp. MW101C3':229.04070000000002	'Cyanobium sp. CACIAM14':229.0404)229.041:35.7665)264.807:45.0841)309.891:83.8618)393.753:83.1248)476.878:714.435)1191.31:696.6469999999999)1887.96:488.521	(('Oscillatoria acuminata PCC6304':1951.8029999999999	('Microcoleus vaginatus FGP2':1448.9695	'Lyngbya sp. PCC8106':1448.97)1448.97:502.831)1951.8:263.685	(('Lyngbya majuscula 3L':2077.509	('Spirulina subsalsa PCC9445':1874.9479999999999	('Prochloron didemni P4 Papua New Guinea':1849.7135999999998	(('Xenococcus sp. PCC7305':1248.205	('Leptolyngbya sp. PCC7376':1168.1200000000001	'Cyanobacterium aponinum PCC10605':1168.1200000000001)1168.12:80.0865)1248.21:474.311	(('Microcystis aeruginosa PCC9443':709.1482	'Cyanothece sp. PCC7424':709.147)709.149:597.337	('Cyanothece sp. PCC8801':413.9894	('Cyanothece sp. ATCC51472':202.64440000000002	'Crocosphaera watsonii WH8501':202.644)202.645:211.3458)413.989:892.496)1306.49:416.031)1722.52:127.201)1849.72:25.2329)1874.95:202.559)2077.51:118.641	('Chroococcidiopsis thermalis PCC7203':1946.635	(('Fischerella sp. JSC11':1511.805	('Richelia intracellularis HM01':1208.397	'Calothrix sp. PCC7103':1208.4008000000001)1208.4:303.411)1511.8:99.4109	('Nostoc sp. PCC7524':547.966	('Cylindrospermum stagnale PCC7417':473.279	'Nostoc azollae 0708':473.2797)473.279:74.68639999999999)547.966:1063.25)1611.22:335.421)1946.64:249.513)2196.15:19.3356)2215.49:160.991)2376.48:118.1921)2494.67:221.7506)2716.42;
('Gloeobacter violaceus PCC7421':2848.83	(('Pseudanabaena sp. PCC7367':1204.04	'Pseudanabaena sp. PCC6802':1204.0384000000001)1204.04:1250.76	(('Synechococcus sp. PCC7335':1923.6039999999998	('Synechococcus elongatus PCC7942':1544.8896	('Synechococcus spongiarum 142':711.5159	('Synechococcus sp. RCC307':536.736	((('P marinus subsp. marinus str. CCMP1375':252.546	('P marinus str. NATL2A':177.50320000000002	('P marinus str. MIT9515':54.908300000000004	'P marinus str. MIT9202':54.908199999999994)54.9083:122.595)177.504:75.0427)252.547:184.062	(('Cyanobium sp. SAT1300':99.8122	'Synechococcus sp. WH8102':99.81219999999999)99.8123:101.639	('Synechococcus sp. RS9917':189.213	('Synechococcus sp. CC9311':39.9033	'Synechococcus sp. WH7805':39.9034)39.9034:149.309)189.213:12.2386)201.451:235.158)436.608:67.691	(('Synechococcus sp. LL':253.1995	('Synechococcus sp. GFB01':176.9399	'Cyanobium sp. BaikalG2':176.9402)176.94:76.2597)253.2:163.211	('Synechococcus sp. MW101C3':96.9159	'Cyanobium sp. CACIAM14':96.9163)96.916:319.493)416.411:87.8892)504.299:32.435)536.736:174.78)711.516:833.371)1544.89:378.71799999999996)1923.6:346.734	(('Oscillatoria acuminata PCC6304':1966.454	('Microcoleus vaginatus FGP2':1622.9324000000001	'Lyngbya sp. PCC8106':1622.933)1622.93:343.526)1966.46:110.204	(('Lyngbya majuscula 3L':1938.676	('Spirulina subsalsa PCC9445':1844.026	('Prochloron didemni P4 Papua New Guinea':1819.1714	(('Xenococcus sp. PCC7305':1258.442	('Leptolyngbya sp. PCC7376':1206.878	'Cyanobacterium aponinum PCC10605':1206.876)1206.88:51.5643)1258.44:551.989	(('Microcystis aeruginosa PCC9443':1309.8202999999999	'Cyanothece sp. PCC7424':1309.823)1309.82:315.2229	('Cyanothece sp. PCC8801':1166.652	('Cyanothece sp. ATCC51472':487.7397	'Crocosphaera watsonii WH8501':487.7386)487.74:678.9100000000001)1166.65:458.39700000000005)1625.05:185.383)1810.43:8.7423)1819.17:24.8541)1844.03:94.6449)1938.67:109.262	('Chroococcidiopsis thermalis PCC7203':1819.2416	(('Fischerella sp. JSC11':1548.3300000000002	('Richelia intracellularis HM01':1464.8519999999999	'Calothrix sp. PCC7103':1464.8533)1464.85:83.4758)1548.33:43.8266	('Nostoc sp. PCC7524':1016.4433	('Cylindrospermum stagnale PCC7417':704.709	'Nostoc azollae 0708':704.7090000000001)704.709:311.7335)1016.44:575.712)1592.16:227.087)1819.24:228.692)2047.93:28.7278)2076.66:193.676)2270.34:184.4555)2454.79:394.0372)2848.83;
('Gloeobacter violaceus PCC7421':2774.72	(('Pseudanabaena sp. PCC7367':1840.09	'Pseudanabaena sp. PCC6802':1840.0877)1840.09:702.717	(('Synechococcus sp. PCC7335':2250.7380000000003	('Synechococcus elongatus PCC7942':1730.4005000000002	('Synechococcus spongiarum 142':962.9501	('Synechococcus sp. RCC307':808.7239999999999	((('P marinus subsp. marinus str. CCMP1375':237.5081	('P marinus str. NATL2A':165.4708	('P marinus str. MIT9515':76.4745	'P marinus str. MIT9202':76.4741)76.4746:88.996)165.47:72.0378)237.508:317.061	(('Cyanobium sp. SAT1300':90.2756	'Synechococcus sp. WH8102':90.27579999999999)90.2758:223.29	('Synechococcus sp. RS9917':156.766	('Synechococcus sp. CC9311':135.8297	'Synechococcus sp. WH7805':135.8301)135.83:20.9359)156.766:156.8)313.566:241.003)554.57:164.405	(('Synechococcus sp. LL':172.7789	('Synechococcus sp. GFB01':166.573	'Cyanobium sp. BaikalG2':166.5733)166.573:6.2056)172.779:29.4142	('Synechococcus sp. MW101C3':153.1534	'Cyanobium sp. CACIAM14':153.1541)153.154:49.0392)202.193:516.78)718.975:89.7499)808.724:154.225)962.951:767.454)1730.4:520.3389999999999)2250.74:243.758	(('Oscillatoria acuminata PCC6304':1641.924	('Microcoleus vaginatus FGP2':1290.9508	'Lyngbya sp. PCC8106':1290.949)1290.95:350.974)1641.93:584.861	(('Lyngbya majuscula 3L':2078.431	('Spirulina subsalsa PCC9445':1876.194	('Prochloron didemni P4 Papua New Guinea':1874.4175	(('Xenococcus sp. PCC7305':1330.424	('Leptolyngbya sp. PCC7376':1243.38	'Cyanobacterium aponinum PCC10605':1243.3772)1243.38:87.0462)1330.42:489.313	(('Microcystis aeruginosa PCC9443':833.0151	'Cyanothece sp. PCC7424':833.015)833.015:627.5652	('Cyanothece sp. PCC8801':969.5018	('Cyanothece sp. ATCC51472':412.823	'Crocosphaera watsonii WH8501':412.8223)412.823:556.679)969.502:491.08000000000004)1460.58:359.157)1819.74:54.6852)1874.42:1.7648)1876.19:202.247)2078.44:120.469	('Chroococcidiopsis thermalis PCC7203':1958.511	(('Fischerella sp. JSC11':1667.377	('Richelia intracellularis HM01':1457.557	'Calothrix sp. PCC7103':1457.5554)1457.56:209.814)1667.37:4.8809	('Nostoc sp. PCC7524':600.3195000000001	('Cylindrospermum stagnale PCC7417':540.005	'Nostoc azollae 0708':540.0041)540.005:60.3145)600.32:1071.94)1672.25:286.262)1958.52:240.388)2198.91:27.8826)2226.79:267.714)2494.5:48.3028)2542.8:231.91649999999998)2774.72;
('Gloeobacter violaceus PCC7421':2725	(('Pseudanabaena sp. PCC7367':1587.18	'Pseudanabaena sp. PCC6802':1587.1781999999998)1587.18:831.823	(('Synechococcus sp. PCC7335':2025.967	('Synechococcus elongatus PCC7942':1153.8645	('Synechococcus spongiarum 142':601.3482	('Synechococcus sp. RCC307':427.732	((('P marinus subsp. marinus str. CCMP1375':196.64600000000002	('P marinus str. NATL2A':166.9079	('P marinus str. MIT9515':36.7314	'P marinus str. MIT9202':36.731399999999994)36.7315:130.177)166.908:29.7384)196.646:145.8525	(('Cyanobium sp. SAT1300':104.6664	'Synechococcus sp. WH8102':104.66659999999999)104.667:66.4913	('Synechococcus sp. RS9917':140.13410000000002	('Synechococcus sp. CC9311':74.2712	'Synechococcus sp. WH7805':74.27130000000001)74.2713:65.8624)140.134:31.0241)171.158:171.341)342.499:68.5607	(('Synechococcus sp. LL':246.81619999999998	('Synechococcus sp. GFB01':204.2352	'Cyanobium sp. BaikalG2':204.2351)204.235:42.58)246.816:58.4327	('Synechococcus sp. MW101C3':252.8157	'Cyanobium sp. CACIAM14':252.8152)252.816:52.4325)305.248:105.812)411.06:16.6725)427.733:173.617)601.348:552.51)1153.86:872.106)2025.97:266.898	(('Oscillatoria acuminata PCC6304':1822.7910000000002	('Microcoleus vaginatus FGP2':1363.4925	'Lyngbya sp. PCC8106':1363.493)1363.49:459.296)1822.79:337.892	(('Lyngbya majuscula 3L':2004.711	('Spirulina subsalsa PCC9445':1826.248	('Prochloron didemni P4 Papua New Guinea':1817.1085	(('Xenococcus sp. PCC7305':1338.086	('Leptolyngbya sp. PCC7376':1108.4788999999998	'Cyanobacterium aponinum PCC10605':1108.482)1108.48:229.607)1338.09:446.769	(('Microcystis aeruginosa PCC9443':1164.3345	'Cyanothece sp. PCC7424':1164.3310000000001)1164.33:254.3707	('Cyanothece sp. PCC8801':685.4991	('Cyanothece sp. ATCC51472':220.7301	'Crocosphaera watsonii WH8501':220.72969999999998)220.73:464.76800000000003)685.499:733.202)1418.7:366.158)1784.86:32.2449)1817.1:9.1459)1826.25:178.461)2004.71:139.969	('Chroococcidiopsis thermalis PCC7203':1871.723	(('Fischerella sp. JSC11':1568.5040000000001	('Richelia intracellularis HM01':1285.483	'Calothrix sp. PCC7103':1285.4831000000001)1285.48:283.018)1568.5:31.7116	('Nostoc sp. PCC7524':803.9599	('Cylindrospermum stagnale PCC7417':789.945	'Nostoc azollae 0708':789.9449999999999)789.945:14.0152)803.959:796.25)1600.21:271.515)1871.73:272.952)2144.68:15.9989)2160.68:132.185)2292.86:126.1407)2419:305.996)2725;
('Gloeobacter violaceus PCC7421':2838.42	(('Pseudanabaena sp. PCC7367':1466.74	'Pseudanabaena sp. PCC6802':1466.7415)1466.74:1189.4	(('Synechococcus sp. PCC7335':1957.96	('Synechococcus elongatus PCC7942':1474.6791	('Synechococcus spongiarum 142':1117.6806	('Synechococcus sp. RCC307':776.0274999999999	((('P marinus subsp. marinus str. CCMP1375':173.8436	('P marinus str. NATL2A':141.11790000000002	('P marinus str. MIT9515':35.790800000000004	'P marinus str. MIT9202':35.790699999999994)35.7908:105.328)141.118:32.7255)173.844:196.6259	(('Cyanobium sp. SAT1300':61.591699999999996	'Synechococcus sp. WH8102':61.591499999999996)61.5918:91.579	('Synechococcus sp. RS9917':115.28229999999999	('Synechococcus sp. CC9311':79.543	'Synechococcus sp. WH7805':79.543)79.543:35.7393)115.282:37.888)153.171:217.299)370.47:182.684	(('Synechococcus sp. LL':149.4383	('Synechococcus sp. GFB01':117.8605	'Cyanobium sp. BaikalG2':117.86019999999999)117.861:31.5777)149.438:296.044	('Synechococcus sp. MW101C3':282.837	'Cyanobium sp. CACIAM14':282.83799999999997)282.837:162.645)445.483:107.671)553.154:222.873)776.027:341.658)1117.68:356.994)1474.68:483.285)1957.96:542.93	(('Oscillatoria acuminata PCC6304':1552.002	('Microcoleus vaginatus FGP2':1508.5233999999998	'Lyngbya sp. PCC8106':1508.518)1508.52:43.4803)1552:749.524	(('Lyngbya majuscula 3L':2080.9849999999997	('Spirulina subsalsa PCC9445':1853.333	('Prochloron didemni P4 Papua New Guinea':1822.8599000000002	(('Xenococcus sp. PCC7305':1274.512	('Leptolyngbya sp. PCC7376':1163.2450000000001	'Cyanobacterium aponinum PCC10605':1163.2440000000001)1163.24:111.267)1274.51:518.423	(('Microcystis aeruginosa PCC9443':994.3262	'Cyanothece sp. PCC7424':994.3267000000001)994.326:566.48	('Cyanothece sp. PCC8801':1172.1011999999998	('Cyanothece sp. ATCC51472':259.3791	'Crocosphaera watsonii WH8501':259.3791)259.379:912.722)1172.1:388.705)1560.8:232.129)1792.94:29.9217)1822.86:30.4789)1853.33:227.647)2080.98:139.872	('Chroococcidiopsis thermalis PCC7203':1883.1380000000001	(('Fischerella sp. JSC11':1607.812	('Richelia intracellularis HM01':1117.944	'Calothrix sp. PCC7103':1117.9442)1117.94:489.874)1607.82:23.1245	('Nostoc sp. PCC7524':950.9549	('Cylindrospermum stagnale PCC7417':845.034	'Nostoc azollae 0708':845.034)845.034:105.92320000000001)950.955:679.986)1630.94:252.197)1883.14:337.715)2220.85:80.6695)2301.52:199.369)2500.89:155.25240000000002)2656.15:182.2742)2838.42;
('Gloeobacter violaceus PCC7421':2602.09	(('Pseudanabaena sp. PCC7367':1290.12	'Pseudanabaena sp. PCC6802':1290.1198)1290.12:1184.44	(('Synechococcus sp. PCC7335':2092.729	('Synechococcus elongatus PCC7942':1653.5511	('Synechococcus spongiarum 142':850.5561	('Synechococcus sp. RCC307':639.2046	((('P marinus subsp. marinus str. CCMP1375':185.9738	('P marinus str. NATL2A':143.3758	('P marinus str. MIT9515':38.1125	'P marinus str. MIT9202':38.1125)38.1126:105.263)143.376:42.5975)185.974:216.9211	(('Cyanobium sp. SAT1300':119.6186	'Synechococcus sp. WH8102':119.6182)119.619:189.223	('Synechococcus sp. RS9917':253.4389	('Synechococcus sp. CC9311':58.5521	'Synechococcus sp. WH7805':58.552099999999996)58.5523:194.887)253.439:55.4021)308.841:94.0533)402.894:119.462	(('Synechococcus sp. LL':375.8687	('Synechococcus sp. GFB01':350.3443	'Cyanobium sp. BaikalG2':350.344)350.344:25.5237)375.868:69.8629	('Synechococcus sp. MW101C3':153.9289	'Cyanobium sp. CACIAM14':153.9291)153.929:291.803)445.731:76.6253)522.356:116.849)639.205:211.351)850.557:802.995)1653.55:439.18)2092.73:288.348	(('Oscillatoria acuminata PCC6304':1983.858	('Microcoleus vaginatus FGP2':1800.0132	'Lyngbya sp. PCC8106':1800.0189999999998)1800.02:183.84)1983.86:190.318	(('Lyngbya majuscula 3L':2010.6080000000002	('Spirulina subsalsa PCC9445':1888.18	('Prochloron didemni P4 Papua New Guinea':1864.062	(('Xenococcus sp. PCC7305':1208.734	('Leptolyngbya sp. PCC7376':1037.094	'Cyanobacterium aponinum PCC10605':1037.093)1037.09:171.641)1208.74:482.451	(('Microcystis aeruginosa PCC9443':1138.5169	'Cyanothece sp. PCC7424':1138.513)1138.51:423.458	('Cyanothece sp. PCC8801':1275.011	('Cyanothece sp. ATCC51472':446.42710000000005	'Crocosphaera watsonii WH8501':446.4255)446.427:828.581)1275.01:286.9647)1561.97:129.213)1691.19:172.879)1864.06:24.1122)1888.18:122.424)2010.6:139.255	('Chroococcidiopsis thermalis PCC7203':1936.4501	(('Fischerella sp. JSC11':1522.147	('Richelia intracellularis HM01':934.4959999999999	'Calothrix sp. PCC7103':934.4965)934.497:587.648)1522.15:243.545	('Nostoc sp. PCC7524':581.996	('Cylindrospermum stagnale PCC7417':537.875	'Nostoc azollae 0708':537.8761)537.875:44.1209)581.996:1183.69)1765.69:170.758)1936.45:213.406)2149.86:24.3184)2174.17:206.905)2381.08:93.4772)2474.56:127.53269999999999)2602.09;
('Gloeobacter violaceus PCC7421':2723.61	(('Pseudanabaena sp. PCC7367':1645.36	'Pseudanabaena sp. PCC6802':1645.3618000000001)1645.36:882.077	(('Synechococcus sp. PCC7335':2133.118	('Synechococcus elongatus PCC7942':1817.3365	('Synechococcus spongiarum 142':1177.7941	('Synechococcus sp. RCC307':556.328	((('P marinus subsp. marinus str. CCMP1375':189.7101	('P marinus str. NATL2A':162.13639999999998	('P marinus str. MIT9515':80.6823	'P marinus str. MIT9202':80.682)80.6823:81.4541)162.137:27.5735)189.71:288.1	(('Cyanobium sp. SAT1300':114.9701	'Synechococcus sp. WH8102':114.9702)114.971:200.589	('Synechococcus sp. RS9917':203.5737	('Synechococcus sp. CC9311':26.7479	'Synechococcus sp. WH7805':26.7479)26.748:176.826)203.574:111.986)315.559:162.251)477.811:62.4161	(('Synechococcus sp. LL':261.7047	('Synechococcus sp. GFB01':174.5461	'Cyanobium sp. BaikalG2':174.54649999999998)174.546:87.1582)261.704:79.6854	('Synechococcus sp. MW101C3':227.67399999999998	'Cyanobium sp. CACIAM14':227.6735)227.674:113.716)341.39:198.836)540.227:16.1014)556.327:621.465)1177.79:639.547)1817.34:315.7765)2133.12:294.812	(('Oscillatoria acuminata PCC6304':2169.6130000000003	('Microcoleus vaginatus FGP2':1997.4171	'Lyngbya sp. PCC8106':1997.412)1997.41:172.206)2169.62:52.7827	(('Lyngbya majuscula 3L':2050.667	('Spirulina subsalsa PCC9445':1954.685	('Prochloron didemni P4 Papua New Guinea':1862.432	(('Xenococcus sp. PCC7305':1477.6699999999998	('Leptolyngbya sp. PCC7376':1409.24	'Cyanobacterium aponinum PCC10605':1409.239)1409.24:68.4307)1477.67:359.124	(('Microcystis aeruginosa PCC9443':1169.186	'Cyanothece sp. PCC7424':1169.191)1169.19:131.7504	('Cyanothece sp. PCC8801':670.7167999999999	('Cyanothece sp. ATCC51472':321.6736	'Crocosphaera watsonii WH8501':321.6742)321.673:349.0431)670.717:630.2249999999999)1300.94:535.851)1836.79:25.6402)1862.44:92.2533)1954.69:95.9811)2050.67:129.63	('Chroococcidiopsis thermalis PCC7203':1872.3022999999998	(('Fischerella sp. JSC11':1556.607	('Richelia intracellularis HM01':1015.786	'Calothrix sp. PCC7103':1015.7861)1015.79:540.824)1556.61:44.7135	('Nostoc sp. PCC7524':933.3443	('Cylindrospermum stagnale PCC7417':860.282	'Nostoc azollae 0708':860.2842999999999)860.282:73.0616)933.345:667.979)1601.32:270.974)1872.3:307.999)2180.3:42.1018)2222.4:205.529)2427.93:99.5041)2527.43:196.1758)2723.61;
('Gloeobacter violaceus PCC7421':2668.18	(('Pseudanabaena sp. PCC7367':2010.75	'Pseudanabaena sp. PCC6802':2010.7420000000002)2010.75:479.445	(('Synechococcus sp. PCC7335':2208.1530000000002	('Synechococcus elongatus PCC7942':1560.6161	('Synechococcus spongiarum 142':603.7413	('Synechococcus sp. RCC307':532.4929999999999	((('P marinus subsp. marinus str. CCMP1375':218.4257	('P marinus str. NATL2A':168.5693	('P marinus str. MIT9515':36.6815	'P marinus str. MIT9202':36.681400000000004)36.6815:131.888)168.569:49.856)218.426:84.7668	(('Cyanobium sp. SAT1300':37.6972	'Synechococcus sp. WH8102':37.6973)37.6974:125.683	('Synechococcus sp. RS9917':124.56549999999999	('Synechococcus sp. CC9311':32.3012	'Synechococcus sp. WH7805':32.3012)32.3012:92.2643)124.566:38.815)163.381:139.811)303.192:66.2607	(('Synechococcus sp. LL':191.52949999999998	('Synechococcus sp. GFB01':170.3476	'Cyanobium sp. BaikalG2':170.3469)170.347:21.1816)191.529:110.288	('Synechococcus sp. MW101C3':255.45	'Cyanobium sp. CACIAM14':255.4495)255.45:46.3665)301.817:67.6364)369.453:163.042)532.493:71.247)603.741:956.879)1560.62:647.536)2208.15:188.279	(('Oscillatoria acuminata PCC6304':2117.73	('Microcoleus vaginatus FGP2':1132.0526	'Lyngbya sp. PCC8106':1132.0543)1132.05:985.676)2117.73:110.283	(('Lyngbya majuscula 3L':2033.5732	('Spirulina subsalsa PCC9445':1880.5659999999998	('Prochloron didemni P4 Papua New Guinea':1804.4177	(('Xenococcus sp. PCC7305':1413.132	('Leptolyngbya sp. PCC7376':1120.692	'Cyanobacterium aponinum PCC10605':1120.6924)1120.69:292.438)1413.13:360.052	(('Microcystis aeruginosa PCC9443':741.5495	'Cyanothece sp. PCC7424':741.5509999999999)741.55:648.1557	('Cyanothece sp. PCC8801':986.9201	('Cyanothece sp. ATCC51472':168.8824	'Crocosphaera watsonii WH8501':168.8825)168.882:818.035)986.92:402.7872)1389.71:383.476)1773.18:31.2398)1804.42:76.1418)1880.56:153.012)2033.58:194.148	('Chroococcidiopsis thermalis PCC7203':1938.3891	(('Fischerella sp. JSC11':1590.3629999999998	('Richelia intracellularis HM01':1351.903	'Calothrix sp. PCC7103':1351.9070000000002)1351.9:238.458)1590.36:28.4017	('Nostoc sp. PCC7524':407.8395	('Cylindrospermum stagnale PCC7417':228.667	'Nostoc azollae 0708':228.6677)228.667:179.1726)407.839:1210.92)1618.77:319.627)1938.39:289.335)2227.73:0.2882)2228.01:168.42)2396.43:93.7585)2490.19:177.98829999999998)2668.18;
('Gloeobacter violaceus PCC7421':2710.24	(('Pseudanabaena sp. PCC7367':1435.63	'Pseudanabaena sp. PCC6802':1435.6332000000002)1435.63:943.687	(('Synechococcus sp. PCC7335':1785.9279999999999	('Synechococcus elongatus PCC7942':1430.445	('Synechococcus spongiarum 142':690.3996	('Synechococcus sp. RCC307':538.5219999999999	((('P marinus subsp. marinus str. CCMP1375':226.1822	('P marinus str. NATL2A':158.21189999999999	('P marinus str. MIT9515':38.2447	'P marinus str. MIT9202':38.2445)38.2448:119.967)158.212:67.9698)226.182:171.7634	(('Cyanobium sp. SAT1300':126.99929999999999	'Synechococcus sp. WH8102':126.999)126.999:106.627	('Synechococcus sp. RS9917':187.1332	('Synechococcus sp. CC9311':63.8202	'Synechococcus sp. WH7805':63.8204)63.8204:123.313)187.134:46.4917)233.626:164.32)397.946:84.1648	(('Synechococcus sp. LL':255.7677	('Synechococcus sp. GFB01':189.667	'Cyanobium sp. BaikalG2':189.66660000000002)189.667:66.1013)255.768:129.777	('Synechococcus sp. MW101C3':198.8446	'Cyanobium sp. CACIAM14':198.8451)198.845:186.7)385.545:96.5653)482.111:56.4109)538.521:151.879)690.399:740.044)1430.45:355.48580000000004)1785.93:481.526	(('Oscillatoria acuminata PCC6304':1385.935	('Microcoleus vaginatus FGP2':1122.856	'Lyngbya sp. PCC8106':1122.8548)1122.86:263.08)1385.94:741.958	(('Lyngbya majuscula 3L':1962.2859999999998	('Spirulina subsalsa PCC9445':1840.7785999999999	('Prochloron didemni P4 Papua New Guinea':1813.2641	(('Xenococcus sp. PCC7305':1259.798	('Leptolyngbya sp. PCC7376':972.735	'Cyanobacterium aponinum PCC10605':972.7339999999999)972.735:287.063)1259.8:550.005	(('Microcystis aeruginosa PCC9443':854.2111	'Cyanothece sp. PCC7424':854.214)854.211:509.305	('Cyanothece sp. PCC8801':926.9767999999999	('Cyanothece sp. ATCC51472':291.795	'Crocosphaera watsonii WH8501':291.7968)291.795:635.183)926.977:436.53999999999996)1363.52:446.287)1809.8:3.4545)1813.26:27.5181)1840.78:121.504)1962.28:142.536	('Chroococcidiopsis thermalis PCC7203':1830.893	(('Fischerella sp. JSC11':1561.6399999999999	('Richelia intracellularis HM01':1300.6940000000002	'Calothrix sp. PCC7103':1300.6918)1300.69:260.947)1561.64:39.7345	('Nostoc sp. PCC7524':477.2243	('Cylindrospermum stagnale PCC7417':385.906	'Nostoc azollae 0708':385.9058)385.906:91.31880000000001)477.225:1124.15)1601.37:229.521)1830.9:273.921)2104.82:23.0783)2127.89:139.56)2267.45:111.86149999999999)2379.32:330.92019999999997)2710.24;
('Gloeobacter violaceus PCC7421':2640.56	(('Pseudanabaena sp. PCC7367':802.017	'Pseudanabaena sp. PCC6802':802.0165999999999)802.017:1641.31	(('Synechococcus sp. PCC7335':1714.589	('Synechococcus elongatus PCC7942':1014.4483	('Synechococcus spongiarum 142':682.3947999999999	('Synechococcus sp. RCC307':383.1364	((('P marinus subsp. marinus str. CCMP1375':116.259	('P marinus str. NATL2A':99.4494	('P marinus str. MIT9515':22.3206	'P marinus str. MIT9202':22.3205)22.3207:77.1289)99.4498:16.8095)116.259:162.3039	(('Cyanobium sp. SAT1300':64.491	'Synechococcus sp. WH8102':64.4911)64.4911:106.997	('Synechococcus sp. RS9917':161.3711	('Synechococcus sp. CC9311':77.7252	'Synechococcus sp. WH7805':77.7251)77.7253:83.6458)161.371:10.1173)171.488:107.075)278.563:68.9341	(('Synechococcus sp. LL':228.59120000000001	('Synechococcus sp. GFB01':164.4612	'Cyanobium sp. BaikalG2':164.4614)164.461:64.1299)228.591:30.542	('Synechococcus sp. MW101C3':172.9573	'Cyanobium sp. CACIAM14':172.9574)172.957:86.1759)259.133:88.3642)347.498:35.6388)383.136:299.257)682.395:332.05)1014.45:700.144)1714.59:592.402	(('Oscillatoria acuminata PCC6304':2090.7799999999997	('Microcoleus vaginatus FGP2':1457.0232	'Lyngbya sp. PCC8106':1457.021)1457.02:633.766)2090.78:71.9101	(('Lyngbya majuscula 3L':1988.366	('Spirulina subsalsa PCC9445':1764.5643	('Prochloron didemni P4 Papua New Guinea':1729.769	(('Xenococcus sp. PCC7305':1299.5010000000002	('Leptolyngbya sp. PCC7376':1198.54	'Cyanobacterium aponinum PCC10605':1198.54)1198.54:100.96)1299.5:407.531	(('Microcystis aeruginosa PCC9443':453.0332	'Cyanothece sp. PCC7424':453.034)453.033:676.0155	('Cyanothece sp. PCC8801':552.9247	('Cyanothece sp. ATCC51472':194.0906	'Crocosphaera watsonii WH8501':194.09029999999998)194.091:358.834)552.925:576.126)1129.05:577.984)1707.03:22.7322)1729.77:34.7994)1764.56:223.798)1988.36:84.8	('Chroococcidiopsis thermalis PCC7203':1826.0819999999999	(('Fischerella sp. JSC11':1552.994	('Richelia intracellularis HM01':1197.249	'Calothrix sp. PCC7103':1197.2474)1197.25:355.747)1553:89.4883	('Nostoc sp. PCC7524':539.2411	('Cylindrospermum stagnale PCC7417':501.205	'Nostoc azollae 0708':501.2041)501.205:38.0367)539.241:1103.24)1642.48:183.602)1826.09:247.078)2073.16:89.531)2162.69:144.297)2306.99:136.3348)2443.33:197.2339)2640.56;
('Gloeobacter violaceus PCC7421':2827.04	(('Pseudanabaena sp. PCC7367':2010.23	'Pseudanabaena sp. PCC6802':2010.2381)2010.23:581.033	(('Synechococcus sp. PCC7335':2230.5240000000003	('Synechococcus elongatus PCC7942':1594.7184	('Synechococcus spongiarum 142':880.0062999999999	('Synechococcus sp. RCC307':730.783	((('P marinus subsp. marinus str. CCMP1375':212.7775	('P marinus str. NATL2A':183.2698	('P marinus str. MIT9515':55.5094	'P marinus str. MIT9202':55.5096)55.5094:127.761)183.27:29.5077)212.778:176.47410000000002	(('Cyanobium sp. SAT1300':100.21770000000001	'Synechococcus sp. WH8102':100.2176)100.218:223.012	('Synechococcus sp. RS9917':253.0554	('Synechococcus sp. CC9311':58.9519	'Synechococcus sp. WH7805':58.951899999999995)58.9522:194.104)253.056:70.1739)323.229:66.0221)389.252:275.873	(('Synechococcus sp. LL':234.9952	('Synechococcus sp. GFB01':198.1872	'Cyanobium sp. BaikalG2':198.1869)198.187:36.808)234.995:97.0511	('Synechococcus sp. MW101C3':205.702	'Cyanobium sp. CACIAM14':205.70149999999998)205.702:126.344)332.046:333.079)665.126:65.6577)730.783:149.224)880.006:714.71)1594.72:635.81)2230.53:282.452	(('Oscillatoria acuminata PCC6304':2024.083	('Microcoleus vaginatus FGP2':1532.2952	'Lyngbya sp. PCC8106':1532.295)1532.3:491.786)2024.08:310.219	(('Lyngbya majuscula 3L':2174.499	('Spirulina subsalsa PCC9445':2023.995	('Prochloron didemni P4 Papua New Guinea':1858.9964999999997	(('Xenococcus sp. PCC7305':1578.218	('Leptolyngbya sp. PCC7376':1448.412	'Cyanobacterium aponinum PCC10605':1448.415)1448.42:129.802)1578.22:276.637	(('Microcystis aeruginosa PCC9443':1016.7815999999999	'Cyanothece sp. PCC7424':1016.7810000000001)1016.78:355.581	('Cyanothece sp. PCC8801':838.1931000000001	('Cyanothece sp. ATCC51472':493.96720000000005	'Crocosphaera watsonii WH8501':493.96840000000003)493.967:344.224)838.193:534.171)1372.36:482.494)1854.86:4.1434)1859:164.994)2023.99:150.505)2174.5:150.869	('Chroococcidiopsis thermalis PCC7203':2061.1135	(('Fischerella sp. JSC11':1666.9050000000002	('Richelia intracellularis HM01':1444.4840000000002	'Calothrix sp. PCC7103':1444.4778000000001)1444.48:222.42)1666.9:106.109	('Nostoc sp. PCC7524':475.062	('Cylindrospermum stagnale PCC7417':410.656	'Nostoc azollae 0708':410.6551)410.656:64.4067)475.062:1297.95)1773.01:288.098)2061.11:264.258)2325.37:8.9328)2334.3:178.679)2512.98:78.2874)2591.27:235.773)2827.04;
('Gloeobacter violaceus PCC7421':2848.84	(('Pseudanabaena sp. PCC7367':2066.76	'Pseudanabaena sp. PCC6802':2066.764)2066.76:493.977	(('Synechococcus sp. PCC7335':2193.7889999999998	('Synechococcus elongatus PCC7942':1497.9213	('Synechococcus spongiarum 142':697.6115000000001	('Synechococcus sp. RCC307':627.8589999999999	((('P marinus subsp. marinus str. CCMP1375':203.7434	('P marinus str. NATL2A':146.7748	('P marinus str. MIT9515':49.4365	'P marinus str. MIT9202':49.436299999999996)49.4366:97.3388)146.775:56.9679)203.743:187.8289	(('Cyanobium sp. SAT1300':55.4458	'Synechococcus sp. WH8102':55.4457)55.4458:161.127	('Synechococcus sp. RS9917':194.7283	('Synechococcus sp. CC9311':159.909	'Synechococcus sp. WH7805':159.909)159.909:34.8193)194.728:21.8454)216.573:174.999)391.572:81.8713	(('Synechococcus sp. LL':284.203	('Synechococcus sp. GFB01':223.33620000000002	'Cyanobium sp. BaikalG2':223.3364)223.336:60.8663)284.202:92.7041	('Synechococcus sp. MW101C3':193.0965	'Cyanobium sp. CACIAM14':193.0965)193.097:183.81)376.907:96.5363)473.443:154.416)627.859:69.7518)697.612:800.313)1497.93:695.866)2193.79:223.124	(('Oscillatoria acuminata PCC6304':1848.743	('Microcoleus vaginatus FGP2':1244.7468000000001	'Lyngbya sp. PCC8106':1244.749)1244.75:604)1848.75:418.554	(('Lyngbya majuscula 3L':2097.159	('Spirulina subsalsa PCC9445':1840.1109999999999	('Prochloron didemni P4 Papua New Guinea':1758.1597	(('Xenococcus sp. PCC7305':1334.958	('Leptolyngbya sp. PCC7376':1105.076	'Cyanobacterium aponinum PCC10605':1105.076)1105.08:229.882)1334.96:401.592	(('Microcystis aeruginosa PCC9443':843.4977	'Cyanothece sp. PCC7424':843.499)843.497:685.668	('Cyanothece sp. PCC8801':821.0989000000001	('Cyanothece sp. ATCC51472':473.8999	'Crocosphaera watsonii WH8501':473.9013)473.899:347.201)821.099:708.066)1529.17:207.385)1736.55:21.6108)1758.16:81.9503)1840.11:257.043)2097.16:102.894	('Chroococcidiopsis thermalis PCC7203':2040.1589999999999	(('Fischerella sp. JSC11':1626.7510000000002	('Richelia intracellularis HM01':1535.896	'Calothrix sp. PCC7103':1535.8919)1535.9:90.8571)1626.75:114.756	('Nostoc sp. PCC7524':532.4034	('Cylindrospermum stagnale PCC7417':366.583	'Nostoc azollae 0708':366.5813)366.583:165.8211)532.403:1209.11)1741.51:298.647)2040.16:159.894)2200.05:67.2514)2267.3:149.614)2416.92:143.8249)2560.74:288.0981)2848.84;
('Gloeobacter violaceus PCC7421':2674.79	(('Pseudanabaena sp. PCC7367':794.322	'Pseudanabaena sp. PCC6802':794.3231000000001)794.322:1605.29	(('Synechococcus sp. PCC7335':2111.6279999999997	('Synechococcus elongatus PCC7942':1422.9167	('Synechococcus spongiarum 142':616.1245	('Synechococcus sp. RCC307':481.221	((('P marinus subsp. marinus str. CCMP1375':210.6598	('P marinus str. NATL2A':180.2646	('P marinus str. MIT9515':41.8433	'P marinus str. MIT9202':41.84329999999999)41.8434:138.422)180.265:30.3947)210.66:68.8198	(('Cyanobium sp. SAT1300':96.1759	'Synechococcus sp. WH8102':96.17590000000001)96.176:46.8181	('Synechococcus sp. RS9917':124.5356	('Synechococcus sp. CC9311':58.38909999999999	'Synechococcus sp. WH7805':58.389)58.3891:66.1464)124.535:18.4586)142.994:136.486)279.48:199.275	(('Synechococcus sp. LL':283.238	('Synechococcus sp. GFB01':232.5805	'Cyanobium sp. BaikalG2':232.5805)232.58:50.6573)283.238:108.038	('Synechococcus sp. MW101C3':217.7203	'Cyanobium sp. CACIAM14':217.7201)217.72:173.556)391.276:87.4787)478.755:2.4679)481.222:134.902)616.124:806.797)1422.92:688.703)2111.62:208.444	(('Oscillatoria acuminata PCC6304':1786.6940000000002	('Microcoleus vaginatus FGP2':593.5575	'Lyngbya sp. PCC8106':593.5563000000001)593.558:1193.14)1786.7:253.091	(('Lyngbya majuscula 3L':1932.813	('Spirulina subsalsa PCC9445':1841.42	('Prochloron didemni P4 Papua New Guinea':1822.8543000000002	(('Xenococcus sp. PCC7305':1098.664	('Leptolyngbya sp. PCC7376':887.135	'Cyanobacterium aponinum PCC10605':887.135)887.135:211.53)1098.66:707.955	(('Microcystis aeruginosa PCC9443':377.917	'Cyanothece sp. PCC7424':377.918)377.917:440.243	('Cyanothece sp. PCC8801':580.1538999999999	('Cyanothece sp. ATCC51472':163.66830000000002	'Crocosphaera watsonii WH8501':163.6684)163.668:416.48400000000004)580.154:238.00799999999998)818.161:988.461)1806.62:16.2294)1822.85:18.5754)1841.42:91.3828)1932.81:50.0102	('Chroococcidiopsis thermalis PCC7203':1857.6593	(('Fischerella sp. JSC11':1582.929	('Richelia intracellularis HM01':1354.3809999999999	'Calothrix sp. PCC7103':1354.3783)1354.38:228.547)1582.93:24.0504	('Nostoc sp. PCC7524':388.2413	('Cylindrospermum stagnale PCC7417':340.051	'Nostoc azollae 0708':340.0503)340.051:48.1907)388.241:1218.74)1606.98:250.678)1857.66:125.161)1982.82:56.9711)2039.79:280.278)2320.07:79.5415)2399.61:275.1806)2674.79;
('Gloeobacter violaceus PCC7421':2784.9	(('Pseudanabaena sp. PCC7367':952.75	'Pseudanabaena sp. PCC6802':952.751)952.75:1569.74	(('Synechococcus sp. PCC7335':1741.3220000000001	('Synechococcus elongatus PCC7942':1415.3159	('Synechococcus spongiarum 142':782.5151999999999	('Synechococcus sp. RCC307':661.01	((('P marinus subsp. marinus str. CCMP1375':249.348	('P marinus str. NATL2A':224.5292	('P marinus str. MIT9515':68.9295	'P marinus str. MIT9202':68.9296)68.9295:155.6)224.529:24.8185)249.348:119.3431	(('Cyanobium sp. SAT1300':212.1625	'Synechococcus sp. WH8102':212.1629)212.163:62.3923	('Synechococcus sp. RS9917':187.5632	('Synechococcus sp. CC9311':71.8554	'Synechococcus sp. WH7805':71.85560000000001)71.8555:115.708)187.564:86.9919)274.555:94.1354)368.691:172.513	(('Synechococcus sp. LL':253.384	('Synechococcus sp. GFB01':233.63479999999998	'Cyanobium sp. BaikalG2':233.6354)233.635:19.7493)253.384:82.9036	('Synechococcus sp. MW101C3':238.3632	'Cyanobium sp. CACIAM14':238.36380000000003)238.364:97.9246)336.288:204.916)541.204:119.805)661.01:121.506)782.515:632.796)1415.31:326.0115)1741.32:678.48	(('Oscillatoria acuminata PCC6304':2057.784	('Microcoleus vaginatus FGP2':1328.6247	'Lyngbya sp. PCC8106':1328.6249999999998)1328.62:729.154)2057.78:230.276	(('Lyngbya majuscula 3L':2046.47	('Spirulina subsalsa PCC9445':1789.3690000000001	('Prochloron didemni P4 Papua New Guinea':1785.3721	(('Xenococcus sp. PCC7305':1147.911	('Leptolyngbya sp. PCC7376':863.514	'Cyanobacterium aponinum PCC10605':863.5130999999999)863.514:284.397)1147.91:577.413	(('Microcystis aeruginosa PCC9443':948.9574	'Cyanothece sp. PCC7424':948.957)948.957:259.639	('Cyanothece sp. PCC8801':800.0403	('Cyanothece sp. ATCC51472':454.1983000000001	'Crocosphaera watsonii WH8501':454.1979)454.198:345.842)800.04:408.558)1208.6:516.727)1725.32:60.0463)1785.37:3.9963)1789.37:257.103)2046.47:131.637	('Chroococcidiopsis thermalis PCC7203':1880.563	(('Fischerella sp. JSC11':1643.384	('Richelia intracellularis HM01':1150.106	'Calothrix sp. PCC7103':1150.106)1150.11:493.278)1643.38:14.7573	('Nostoc sp. PCC7524':671.502	('Cylindrospermum stagnale PCC7417':639.984	'Nostoc azollae 0708':639.9849)639.984:31.5179)671.502:986.64)1658.14:222.425)1880.57:297.539)2178.11:109.949)2288.06:131.747)2419.8:102.6893)2522.49:262.40840000000003)2784.9;
('Gloeobacter violaceus PCC7421':2772.99	(('Pseudanabaena sp. PCC7367':1089.31	'Pseudanabaena sp. PCC6802':1089.308)1089.31:1462.09	(('Synechococcus sp. PCC7335':1746.182	('Synechococcus elongatus PCC7942':1078.7376000000002	('Synechococcus spongiarum 142':479.6863	('Synechococcus sp. RCC307':396.31	((('P marinus subsp. marinus str. CCMP1375':188.5621	('P marinus str. NATL2A':121.7774	('P marinus str. MIT9515':25.4604	'P marinus str. MIT9202':25.4603)25.4605:96.3167)121.777:66.7852)188.562:107.11330000000001	(('Cyanobium sp. SAT1300':163.16930000000002	'Synechococcus sp. WH8102':163.16930000000002)163.17:49.1329	('Synechococcus sp. RS9917':192.7285	('Synechococcus sp. CC9311':155.84339999999997	'Synechococcus sp. WH7805':155.8425)155.843:36.8854)192.728:19.574)212.303:83.3729)295.676:56.3707	(('Synechococcus sp. LL':202.1047	('Synechococcus sp. GFB01':148.3436	'Cyanobium sp. BaikalG2':148.3434)148.344:53.761)202.105:55.681	('Synechococcus sp. MW101C3':152.3924	'Cyanobium sp. CACIAM14':152.3915)152.392:105.394)257.786:94.2603)352.046:44.2632)396.31:83.3774)479.686:599.052)1078.74:667.438)1746.18:734.923	(('Oscillatoria acuminata PCC6304':1405.299	('Microcoleus vaginatus FGP2':1057.5954	'Lyngbya sp. PCC8106':1057.595)1057.6:347.7)1405.3:952.347	(('Lyngbya majuscula 3L':2053.75	('Spirulina subsalsa PCC9445':1756.023	('Prochloron didemni P4 Papua New Guinea':1747.1193999999998	(('Xenococcus sp. PCC7305':1312.594	('Leptolyngbya sp. PCC7376':983.409	'Cyanobacterium aponinum PCC10605':983.4084)983.409:329.184)1312.59:431.707	(('Microcystis aeruginosa PCC9443':843.9381999999999	'Cyanothece sp. PCC7424':843.94)843.939:496.782	('Cyanothece sp. PCC8801':808.2202	('Cyanothece sp. ATCC51472':363.75309999999996	'Crocosphaera watsonii WH8501':363.7536)363.753:444.467)808.22:532.499)1340.72:403.581)1744.3:2.8195)1747.12:8.9037)1756.03:297.725)2053.75:223.102	('Chroococcidiopsis thermalis PCC7203':2087.71	(('Fischerella sp. JSC11':1752.933	('Richelia intracellularis HM01':1671.1550000000002	'Calothrix sp. PCC7103':1671.1508999999999)1671.15:81.7815)1752.93:15.4186	('Nostoc sp. PCC7524':644.5408	('Cylindrospermum stagnale PCC7417':603.641	'Nostoc azollae 0708':603.6425)603.641:40.9003)644.541:1123.81)1768.35:319.354)2087.71:189.146)2276.85:80.7918)2357.65:123.458)2481.1:70.29299999999999)2551.39:221.5957)2772.99;
('Gloeobacter violaceus PCC7421':2777.2	(('Pseudanabaena sp. PCC7367':1053.86	'Pseudanabaena sp. PCC6802':1053.8613)1053.86:1472.29	(('Synechococcus sp. PCC7335':1864.199	('Synechococcus elongatus PCC7942':1411.79	('Synechococcus spongiarum 142':803.8772	('Synechococcus sp. RCC307':603.203	((('P marinus subsp. marinus str. CCMP1375':153.79899999999998	('P marinus str. NATL2A':85.2348	('P marinus str. MIT9515':27.294	'P marinus str. MIT9202':27.2939)27.294:57.9407)85.2349:68.5637)153.798:123.65780000000001	(('Cyanobium sp. SAT1300':105.89219999999999	'Synechococcus sp. WH8102':105.89179999999999)105.892:40.9517	('Synechococcus sp. RS9917':115.5786	('Synechococcus sp. CC9311':72.846	'Synechococcus sp. WH7805':72.8461)72.8461:42.7327)115.579:31.2651)146.844:130.613)277.456:274.279	(('Synechococcus sp. LL':166.2237	('Synechococcus sp. GFB01':93.10249999999999	'Cyanobium sp. BaikalG2':93.1027)93.1025:73.1211)166.224:184.338	('Synechococcus sp. MW101C3':319.187	'Cyanobium sp. CACIAM14':319.1857)319.186:31.3756)350.562:201.173)551.735:51.4684)603.204:200.672)803.877:607.912)1411.79:452.413)1864.2:479.561	(('Oscillatoria acuminata PCC6304':1276.8709999999999	('Microcoleus vaginatus FGP2':647.8426	'Lyngbya sp. PCC8106':647.842)647.842:629.027)1276.87:897.702	(('Lyngbya majuscula 3L':1975.475	('Spirulina subsalsa PCC9445':1734.8490000000002	('Prochloron didemni P4 Papua New Guinea':1734.1981	(('Xenococcus sp. PCC7305':1195.429	('Leptolyngbya sp. PCC7376':848.077	'Cyanobacterium aponinum PCC10605':848.075)848.077:347.353)1195.43:538.577	(('Microcystis aeruginosa PCC9443':547.2936	'Cyanothece sp. PCC7424':547.292)547.294:912.5509999999999	('Cyanothece sp. PCC8801':1274.2025	('Cyanothece sp. ATCC51472':355.01489999999995	'Crocosphaera watsonii WH8501':355.0156)355.015:919.193)1274.21:185.6378)1459.84:274.16)1734.01:0.1929)1734.2:0.6456)1734.84:240.635)1975.48:94.0332	('Chroococcidiopsis thermalis PCC7203':1905.706	(('Fischerella sp. JSC11':1735.328	('Richelia intracellularis HM01':1540.2050000000002	'Calothrix sp. PCC7103':1540.2081)1540.2:195.122)1735.33:0.6187	('Nostoc sp. PCC7524':739.0598	('Cylindrospermum stagnale PCC7417':676.576	'Nostoc azollae 0708':676.575)676.576:62.4841)739.061:996.884)1735.94:169.761)1905.71:163.805)2069.51:105.059)2174.57:169.193)2343.76:182.3901)2526.16:251.04590000000002)2777.2;
('Gloeobacter violaceus PCC7421':2758.12	(('Pseudanabaena sp. PCC7367':1629.27	'Pseudanabaena sp. PCC6802':1629.277)1629.27:860.751	(('Synechococcus sp. PCC7335':2078.76	('Synechococcus elongatus PCC7942':1603.3443	('Synechococcus spongiarum 142':809.171	('Synechococcus sp. RCC307':422.147	((('P marinus subsp. marinus str. CCMP1375':174.3785	('P marinus str. NATL2A':132.9013	('P marinus str. MIT9515':34.0325	'P marinus str. MIT9202':34.0324)34.0325:98.8692)132.902:41.4766)174.379:162.0939	(('Cyanobium sp. SAT1300':149.30280000000002	'Synechococcus sp. WH8102':149.3025)149.303:96.3907	('Synechococcus sp. RS9917':110.0381	('Synechococcus sp. CC9311':49.8772	'Synechococcus sp. WH7805':49.877300000000005)49.8775:60.1609)110.038:135.655)245.693:90.7796)336.473:55.3008	(('Synechococcus sp. LL':222.0802	('Synechococcus sp. GFB01':180.0505	'Cyanobium sp. BaikalG2':180.0507)180.051:42.0296)222.08:82.5866	('Synechococcus sp. MW101C3':180.8299	'Cyanobium sp. CACIAM14':180.82999999999998)180.83:123.837)304.667:87.1066)391.774:30.3735)422.148:387.025)809.171:794.17)1603.34:475.4153)2078.76:241.167	(('Oscillatoria acuminata PCC6304':1930.066	('Microcoleus vaginatus FGP2':1455.7335	'Lyngbya sp. PCC8106':1455.735)1455.73:474.339)1930.07:205.14	(('Lyngbya majuscula 3L':1961.7549999999999	('Spirulina subsalsa PCC9445':1799.4959999999999	('Prochloron didemni P4 Papua New Guinea':1796.1348	(('Xenococcus sp. PCC7305':1275.827	('Leptolyngbya sp. PCC7376':1013.4570000000001	'Cyanobacterium aponinum PCC10605':1013.458)1013.46:262.369)1275.83:500.378	(('Microcystis aeruginosa PCC9443':693.3358999999999	'Cyanothece sp. PCC7424':693.336)693.336:617.404	('Cyanothece sp. PCC8801':596.2137	('Cyanothece sp. ATCC51472':349.1478	'Crocosphaera watsonii WH8501':349.1472)349.148:247.067)596.213:714.529)1310.74:465.46)1776.2:19.9357)1796.14:3.3619)1799.5:162.258)1961.76:66.4637	('Chroococcidiopsis thermalis PCC7203':1742.7375	(('Fischerella sp. JSC11':1553.238	('Richelia intracellularis HM01':1391.9529999999997	'Calothrix sp. PCC7103':1391.9564)1391.95:161.284)1553.24:53.6716	('Nostoc sp. PCC7524':900.6410000000001	('Cylindrospermum stagnale PCC7417':808.752	'Nostoc azollae 0708':808.7526)808.752:91.8883)900.641:706.269)1606.91:135.832)1742.74:285.482)2028.22:106.986)2135.21:184.715)2319.92:170.1002)2490.03:268.0963)2758.12;
('Gloeobacter violaceus PCC7421':2691.18	(('Pseudanabaena sp. PCC7367':1715.85	'Pseudanabaena sp. PCC6802':1715.8519999999999)1715.85:690.204	(('Synechococcus sp. PCC7335':1856.547	('Synechococcus elongatus PCC7942':1326.8402999999998	('Synechococcus spongiarum 142':890.3938	('Synechococcus sp. RCC307':506.403	((('P marinus subsp. marinus str. CCMP1375':174.3459	('P marinus str. NATL2A':141.65540000000001	('P marinus str. MIT9515':41.153000000000006	'P marinus str. MIT9202':41.1528)41.153:100.502)141.655:32.6908)174.346:126.30529999999999	(('Cyanobium sp. SAT1300':68.5276	'Synechococcus sp. WH8102':68.52749999999999)68.5277:138.501	('Synechococcus sp. RS9917':179.1289	('Synechococcus sp. CC9311':156.0458	'Synechococcus sp. WH7805':156.04639999999998)156.046:23.0828)179.129:27.9002)207.029:93.6223)300.652:100.808	(('Synechococcus sp. LL':163.7784	('Synechococcus sp. GFB01':153.95440000000002	'Cyanobium sp. BaikalG2':153.9544)153.954:9.8239)163.778:57.1463	('Synechococcus sp. MW101C3':158.6869	'Cyanobium sp. CACIAM14':158.687)158.687:62.2375)220.925:180.535)401.46:104.944)506.403:383.991)890.394:436.442)1326.84:529.711)1856.54:422.935	(('Oscillatoria acuminata PCC6304':1804.144	('Microcoleus vaginatus FGP2':1283.2482	'Lyngbya sp. PCC8106':1283.251)1283.25:520.891)1804.14:381.704	(('Lyngbya majuscula 3L':1980.8379999999997	('Spirulina subsalsa PCC9445':1824.789	('Prochloron didemni P4 Papua New Guinea':1771.3996	(('Xenococcus sp. PCC7305':1100.4679999999998	('Leptolyngbya sp. PCC7376':954.638	'Cyanobacterium aponinum PCC10605':954.638)954.638:145.832)1100.47:633.934	(('Microcystis aeruginosa PCC9443':795.8231999999999	'Cyanothece sp. PCC7424':795.8220000000001)795.823:424.49199999999996	('Cyanothece sp. PCC8801':704.3046	('Cyanothece sp. ATCC51472':228.7411	'Crocosphaera watsonii WH8501':228.7411)228.741:475.563)704.304:516.0079)1220.31:514.088)1734.4:37.0026)1771.4:53.3843)1824.79:156.049)1980.84:49.4751	('Chroococcidiopsis thermalis PCC7203':1899.0556000000001	(('Fischerella sp. JSC11':1607.1889999999999	('Richelia intracellularis HM01':1341.596	'Calothrix sp. PCC7103':1341.5929999999998)1341.6:265.593)1607.19:36.7405	('Nostoc sp. PCC7524':762.6310000000001	('Cylindrospermum stagnale PCC7417':477.671	'Nostoc azollae 0708':477.67100000000005)477.671:284.959)762.631:881.297)1643.93:255.132)1899.06:131.255)2030.31:155.532)2185.85:93.6342)2279.48:126.5729)2406.05:285.1258)2691.18;
('Gloeobacter violaceus PCC7421':2671.67	(('Pseudanabaena sp. PCC7367':1646.2	'Pseudanabaena sp. PCC6802':1646.2018)1646.2:890.793	(('Synechococcus sp. PCC7335':1977.806	('Synechococcus elongatus PCC7942':1403.4271	('Synechococcus spongiarum 142':888.412	('Synechococcus sp. RCC307':499.225	((('P marinus subsp. marinus str. CCMP1375':182.1313	('P marinus str. NATL2A':108.88159999999999	('P marinus str. MIT9515':22.9344	'P marinus str. MIT9202':22.934199999999997)22.9344:85.9473)108.882:73.2497)182.131:234.0633	(('Cyanobium sp. SAT1300':178.1595	'Synechococcus sp. WH8102':178.15929999999997)178.16:76.5168	('Synechococcus sp. RS9917':219.05700000000002	('Synechococcus sp. CC9311':49.4774	'Synechococcus sp. WH7805':49.4773)49.4775:169.581)219.058:35.6184)254.676:161.519)416.196:75.6379	(('Synechococcus sp. LL':267.1845	('Synechococcus sp. GFB01':108.90549999999999	'Cyanobium sp. BaikalG2':108.9056)108.906:158.279)267.185:27.7175	('Synechococcus sp. MW101C3':116.2328	'Cyanobium sp. CACIAM14':116.2328)116.233:178.669)294.902:196.931)491.834:7.3918)499.225:389.188)888.413:515.015)1403.43:574.383)1977.81:400.753	(('Oscillatoria acuminata PCC6304':1636.315	('Microcoleus vaginatus FGP2':1205.0565000000001	'Lyngbya sp. PCC8106':1205.055)1205.06:431.258)1636.32:551.003	(('Lyngbya majuscula 3L':1939.041	('Spirulina subsalsa PCC9445':1747.589	('Prochloron didemni P4 Papua New Guinea':1709.7233	(('Xenococcus sp. PCC7305':1267.4319999999998	('Leptolyngbya sp. PCC7376':923.84	'Cyanobacterium aponinum PCC10605':923.841)923.841:343.593)1267.43:422.193	(('Microcystis aeruginosa PCC9443':1153.4544	'Cyanothece sp. PCC7424':1153.4560000000001)1153.46:314.179	('Cyanothece sp. PCC8801':1039.505	('Cyanothece sp. ATCC51472':260.3293	'Crocosphaera watsonii WH8501':260.329)260.329:779.1800000000001)1039.51:428.129)1467.64:221.99)1689.63:20.0942)1709.72:37.8669)1747.59:191.454)1939.04:212.381	('Chroococcidiopsis thermalis PCC7203':1869.8919999999998	(('Fischerella sp. JSC11':1391.1550000000002	('Richelia intracellularis HM01':993.6700000000001	'Calothrix sp. PCC7103':993.6705999999999)993.669:397.486)1391.15:205.144	('Nostoc sp. PCC7524':691.1700000000001	('Cylindrospermum stagnale PCC7417':569.886	'Nostoc azollae 0708':569.8851999999999)569.886:121.2842)691.17:905.127)1596.3:273.595)1869.89:281.53)2151.43:35.8938)2187.32:191.246)2378.56:158.43189999999998)2536.99:134.67520000000002)2671.67;
('Gloeobacter violaceus PCC7421':2630.67	(('Pseudanabaena sp. PCC7367':1379.33	'Pseudanabaena sp. PCC6802':1379.3251)1379.33:1038.97	(('Synechococcus sp. PCC7335':1819.538	('Synechococcus elongatus PCC7942':1399.3457999999998	('Synechococcus spongiarum 142':1029.8679	('Synechococcus sp. RCC307':780.711	((('P marinus subsp. marinus str. CCMP1375':285.8716	('P marinus str. NATL2A':151.1637	('P marinus str. MIT9515':49.2912	'P marinus str. MIT9202':49.2911)49.2913:101.872)151.163:134.708)285.872:259.0743	(('Cyanobium sp. SAT1300':83.6834	'Synechococcus sp. WH8102':83.6832)83.6834:99.7339	('Synechococcus sp. RS9917':114.797	('Synechococcus sp. CC9311':88.4994	'Synechococcus sp. WH7805':88.4995)88.4994:26.2975)114.797:68.6199)183.417:361.528)544.945:221.935	(('Synechococcus sp. LL':276.7844	('Synechococcus sp. GFB01':215.2662	'Cyanobium sp. BaikalG2':215.26569999999998)215.266:61.5179)276.784:166.473	('Synechococcus sp. MW101C3':230.469	'Cyanobium sp. CACIAM14':230.4689)230.469:212.788)443.257:323.625)766.88:13.8305)780.711:249.156)1029.87:369.48)1399.35:420.191)1819.54:525.384	(('Oscillatoria acuminata PCC6304':1529.0120000000002	('Microcoleus vaginatus FGP2':1336.7389	'Lyngbya sp. PCC8106':1336.741)1336.74:192.27)1529.01:655.989	(('Lyngbya majuscula 3L':2086.417	('Spirulina subsalsa PCC9445':1902.3108	('Prochloron didemni P4 Papua New Guinea':1866.3247000000001	(('Xenococcus sp. PCC7305':1313.9740000000002	('Leptolyngbya sp. PCC7376':1246.269	'Cyanobacterium aponinum PCC10605':1246.2679)1246.27:67.7063)1313.97:501.358	(('Microcystis aeruginosa PCC9443':1073.6532	'Cyanothece sp. PCC7424':1073.653)1073.65:454.17560000000003	('Cyanothece sp. PCC8801':894.6457	('Cyanothece sp. ATCC51472':704.0477999999999	'Crocosphaera watsonii WH8501':704.0487)704.048:190.5967)894.646:633.1800000000001)1527.83:287.503)1815.33:50.9965)1866.33:35.9796)1902.31:184.109)2086.42:61.495	('Chroococcidiopsis thermalis PCC7203':1909.7394	(('Fischerella sp. JSC11':1696.79	('Richelia intracellularis HM01':1614.303	'Calothrix sp. PCC7103':1614.3039999999999)1614.3:82.488)1696.79:6.3261	('Nostoc sp. PCC7524':980.3489999999999	('Cylindrospermum stagnale PCC7417':908.168	'Nostoc azollae 0708':908.1675)908.168:72.1799)980.349:722.769)1703.12:206.621)1909.74:238.174)2147.91:37.089)2185:159.922)2344.92:73.3738)2418.3:212.3733)2630.67;
('Gloeobacter violaceus PCC7421':2863.21	(('Pseudanabaena sp. PCC7367':1725.86	'Pseudanabaena sp. PCC6802':1725.8602)1725.86:932.845	(('Synechococcus sp. PCC7335':2044.097	('Synechococcus elongatus PCC7942':1716.4314	('Synechococcus spongiarum 142':665.601	('Synechococcus sp. RCC307':431.544	((('P marinus subsp. marinus str. CCMP1375':139.2742	('P marinus str. NATL2A':129.30919999999998	('P marinus str. MIT9515':43.6099	'P marinus str. MIT9202':43.609899999999996)43.6099:85.6995)129.31:9.9646)139.274:149.8158	(('Cyanobium sp. SAT1300':91.1789	'Synechococcus sp. WH8102':91.17899999999999)91.179:155.433	('Synechococcus sp. RS9917':180.5764	('Synechococcus sp. CC9311':94.0561	'Synechococcus sp. WH7805':94.0564)94.0563:86.5196)180.576:66.0353)246.612:42.4788)289.09:74.0846	(('Synechococcus sp. LL':158.2467	('Synechococcus sp. GFB01':146.9939	'Cyanobium sp. BaikalG2':146.9946)146.994:11.2518)158.246:82.7393	('Synechococcus sp. MW101C3':132	'Cyanobium sp. CACIAM14':131.9996)132:108.986)240.986:122.189)363.175:68.3683)431.543:234.059)665.602:1050.83)1716.43:327.663)2044.1:374.745	(('Oscillatoria acuminata PCC6304':1430.115	('Microcoleus vaginatus FGP2':1318.5251	'Lyngbya sp. PCC8106':1318.5245)1318.52:111.591)1430.12:789.579	(('Lyngbya majuscula 3L':1974.754	('Spirulina subsalsa PCC9445':1721.7315	('Prochloron didemni P4 Papua New Guinea':1715.2235	(('Xenococcus sp. PCC7305':1182.681	('Leptolyngbya sp. PCC7376':1090.9950000000001	'Cyanobacterium aponinum PCC10605':1090.996)1090.99:91.6868)1182.68:525.728	(('Microcystis aeruginosa PCC9443':860.5952000000001	'Cyanothece sp. PCC7424':860.595)860.595:354.6579	('Cyanothece sp. PCC8801':663.9721999999999	('Cyanothece sp. ATCC51472':327.6698	'Crocosphaera watsonii WH8501':327.6696)327.67:336.303)663.973:551.278)1215.25:493.159)1708.41:6.8089)1715.22:6.51)1721.73:253.025)1974.76:180.528	('Chroococcidiopsis thermalis PCC7203':1887.993	(('Fischerella sp. JSC11':1716.2	('Richelia intracellularis HM01':1570.786	'Calothrix sp. PCC7103':1570.7916)1570.79:145.407)1716.2:22.4307	('Nostoc sp. PCC7524':800.9403	('Cylindrospermum stagnale PCC7417':550.34	'Nostoc azollae 0708':550.3395)550.34:250.601)800.94:937.687)1738.63:149.37)1887.99:267.286)2155.28:64.4122)2219.69:199.148)2418.84:239.861)2658.7:204.50699999999998)2863.21;
('Gloeobacter violaceus PCC7421':2895.64	(('Pseudanabaena sp. PCC7367':1310.34	'Pseudanabaena sp. PCC6802':1310.3417)1310.34:1294.65	(('Synechococcus sp. PCC7335':1907.775	('Synechococcus elongatus PCC7942':1414.2037	('Synechococcus spongiarum 142':565.2573	('Synechococcus sp. RCC307':480.067	((('P marinus subsp. marinus str. CCMP1375':179.86110000000002	('P marinus str. NATL2A':142.9861	('P marinus str. MIT9515':44.2854	'P marinus str. MIT9202':44.28530000000001)44.2855:98.7007)142.986:36.8751)179.861:168.8152	(('Cyanobium sp. SAT1300':74.4657	'Synechococcus sp. WH8102':74.4658)74.4659:26.701	('Synechococcus sp. RS9917':84.5265	('Synechococcus sp. CC9311':51.149899999999995	'Synechococcus sp. WH7805':51.1499)51.1499:33.3765)84.5266:16.6402)101.167:247.51)348.677:99.9404	(('Synechococcus sp. LL':166.3583	('Synechococcus sp. GFB01':156.6146	'Cyanobium sp. BaikalG2':156.6144)156.615:9.7431)166.358:94.5991	('Synechococcus sp. MW101C3':221.45	'Cyanobium sp. CACIAM14':221.4505)221.45:39.5066)260.957:187.66)448.617:31.4498)480.066:85.1908)565.258:848.944)1414.2:493.575)1907.78:585.6	(('Oscillatoria acuminata PCC6304':1955.06	('Microcoleus vaginatus FGP2':1833.7020000000002	'Lyngbya sp. PCC8106':1833.694)1833.7:121.362)1955.06:410.237	(('Lyngbya majuscula 3L':2135.161	('Spirulina subsalsa PCC9445':1738.5593000000001	('Prochloron didemni P4 Papua New Guinea':1714.126	(('Xenococcus sp. PCC7305':1195.3809999999999	('Leptolyngbya sp. PCC7376':1068.719	'Cyanobacterium aponinum PCC10605':1068.7169999999999)1068.72:126.662)1195.38:509.882	(('Microcystis aeruginosa PCC9443':1032.22	'Cyanothece sp. PCC7424':1032.223)1032.22:247.83679999999998	('Cyanothece sp. PCC8801':719.3381999999999	('Cyanothece sp. ATCC51472':204.983	'Crocosphaera watsonii WH8501':204.9829)204.983:514.355)719.338:560.721)1280.06:425.202)1705.26:8.8687)1714.13:24.4328)1738.56:396.598)2135.16:141.278	('Chroococcidiopsis thermalis PCC7203':1970.157	(('Fischerella sp. JSC11':1702.891	('Richelia intracellularis HM01':1390.578	'Calothrix sp. PCC7103':1390.5808)1390.58:312.315)1702.89:13.903	('Nostoc sp. PCC7524':670.087	('Cylindrospermum stagnale PCC7417':532.181	'Nostoc azollae 0708':532.1811)532.181:137.9058)670.087:1046.71)1716.8:253.364)1970.16:306.278)2276.44:88.8602)2365.3:128.077)2493.38:111.6127)2604.99:290.6504)2895.64;
('Gloeobacter violaceus PCC7421':2850.72	(('Pseudanabaena sp. PCC7367':1703.09	'Pseudanabaena sp. PCC6802':1703.0949999999998)1703.09:770.048	(('Synechococcus sp. PCC7335':1909.296	('Synechococcus elongatus PCC7942':1408.7047	('Synechococcus spongiarum 142':673.7434000000001	('Synechococcus sp. RCC307':432.78290000000004	((('P marinus subsp. marinus str. CCMP1375':161.6542	('P marinus str. NATL2A':129.70940000000002	('P marinus str. MIT9515':27.1339	'P marinus str. MIT9202':27.1338)27.1339:102.575)129.709:31.9445)161.654:111.6071	(('Cyanobium sp. SAT1300':84.2393	'Synechococcus sp. WH8102':84.2393)84.2394:59.2188	('Synechococcus sp. RS9917':110.0709	('Synechococcus sp. CC9311':48.2371	'Synechococcus sp. WH7805':48.2372)48.2372:61.8338)110.071:33.387)143.458:129.803)273.261:146.896	(('Synechococcus sp. LL':177.23360000000002	('Synechococcus sp. GFB01':157.1251	'Cyanobium sp. BaikalG2':157.1248)157.125:20.1087)177.234:169.42	('Synechococcus sp. MW101C3':217.3894	'Cyanobium sp. CACIAM14':217.38940000000002)217.39:129.264)346.654:73.5026)420.157:12.6263)432.783:240.962)673.744:734.961)1408.71:500.591)1909.3:428.825	(('Oscillatoria acuminata PCC6304':1608.291	('Microcoleus vaginatus FGP2':1077.1983	'Lyngbya sp. PCC8106':1077.2)1077.2:531.089)1608.29:530.145	(('Lyngbya majuscula 3L':2037.482	('Spirulina subsalsa PCC9445':1842.4199	('Prochloron didemni P4 Papua New Guinea':1785.8646999999999	(('Xenococcus sp. PCC7305':1343.3685	('Leptolyngbya sp. PCC7376':966.337	'Cyanobacterium aponinum PCC10605':966.337)966.337:377.028)1343.37:375.22	(('Microcystis aeruginosa PCC9443':948.7641	'Cyanothece sp. PCC7424':948.763)948.764:397.342	('Cyanothece sp. PCC8801':846.1172	('Cyanothece sp. ATCC51472':360.79859999999996	'Crocosphaera watsonii WH8501':360.7996)360.799:485.319)846.118:499.98699999999997)1346.1:372.484)1718.59:67.2824)1785.87:56.5545)1842.42:195.059)2037.48:94.3676	('Chroococcidiopsis thermalis PCC7203':1995.7730000000001	(('Fischerella sp. JSC11':1560.116	('Richelia intracellularis HM01':1429.209	'Calothrix sp. PCC7103':1429.209)1429.21:130.908)1560.12:46.6745	('Nostoc sp. PCC7524':378.3016	('Cylindrospermum stagnale PCC7417':323.235	'Nostoc azollae 0708':323.2327)323.235:55.068599999999996)378.302:1228.49)1606.79:388.978)1995.77:136.081)2131.85:6.5821)2138.44:199.686)2338.12:135.0215)2473.14:377.57820000000004)2850.72;
('Gloeobacter violaceus PCC7421':2666.54	(('Pseudanabaena sp. PCC7367':1006.17	'Pseudanabaena sp. PCC6802':1006.1722)1006.17:1403.51	(('Synechococcus sp. PCC7335':2124.147	('Synechococcus elongatus PCC7942':1505.3335	('Synechococcus spongiarum 142':616.3122	('Synechococcus sp. RCC307':291.6279	((('P marinus subsp. marinus str. CCMP1375':84.43690000000001	('P marinus str. NATL2A':72.7365	('P marinus str. MIT9515':23.5612	'P marinus str. MIT9202':23.561100000000003)23.5612:49.1752)72.7366:11.7004)84.437:75.9333	(('Cyanobium sp. SAT1300':95.23100000000001	'Synechococcus sp. WH8102':95.23110000000001)95.2311:48.2377	('Synechococcus sp. RS9917':95.2519	('Synechococcus sp. CC9311':84.32910000000001	'Synechococcus sp. WH7805':84.3292)84.3293:10.9225)95.252:48.2166)143.469:16.9018)160.37:106.052	(('Synechococcus sp. LL':215.49869999999999	('Synechococcus sp. GFB01':181.4953	'Cyanobium sp. BaikalG2':181.496)181.495:34.0029)215.499:11.434	('Synechococcus sp. MW101C3':151.4632	'Cyanobium sp. CACIAM14':151.4628)151.463:75.4694)226.933:39.4901)266.422:25.2051)291.628:324.686)616.312:889.022)1505.34:618.8130000000001)2124.15:157.28	(('Oscillatoria acuminata PCC6304':1919.551	('Microcoleus vaginatus FGP2':1632.3605	'Lyngbya sp. PCC8106':1632.3660000000002)1632.37:287.186)1919.55:235.246	(('Lyngbya majuscula 3L':2074.373	('Spirulina subsalsa PCC9445':1873.038	('Prochloron didemni P4 Papua New Guinea':1804.343	(('Xenococcus sp. PCC7305':884.1103	('Leptolyngbya sp. PCC7376':699.8040000000001	'Cyanobacterium aponinum PCC10605':699.804)699.803:184.306)884.11:912.213	(('Microcystis aeruginosa PCC9443':728.7576	'Cyanothece sp. PCC7424':728.76)728.758:768.4110000000001	('Cyanothece sp. PCC8801':839.4413999999999	('Cyanothece sp. ATCC51472':258.8881	'Crocosphaera watsonii WH8501':258.88890000000004)258.889:580.5540000000001)839.442:657.727)1497.17:299.151)1796.32:8.0155)1804.34:68.7036)1873.04:201.327)2074.37:34.4908	('Chroococcidiopsis thermalis PCC7203':1917.1005	(('Fischerella sp. JSC11':1215.381	('Richelia intracellularis HM01':965.8399999999999	'Calothrix sp. PCC7103':965.8399)965.839:249.541)1215.38:373.398	('Nostoc sp. PCC7524':471.3194	('Cylindrospermum stagnale PCC7417':383.384	'Nostoc azollae 0708':383.38509999999997)383.384:87.935)471.32:1117.46)1588.78:328.323)1917.11:191.754)2108.86:45.9394)2154.8:126.631)2281.43:128.25560000000002)2409.69:256.8543)2666.54;
('Gloeobacter violaceus PCC7421':2621.63	(('Pseudanabaena sp. PCC7367':765.377	'Pseudanabaena sp. PCC6802':765.3786)765.377:1656.52	(('Synechococcus sp. PCC7335':2049.96	('Synechococcus elongatus PCC7942':1790.5338	('Synechococcus spongiarum 142':837.3142	('Synechococcus sp. RCC307':666.4559	((('P marinus subsp. marinus str. CCMP1375':349.428	('P marinus str. NATL2A':243.3101	('P marinus str. MIT9515':101.5109	'P marinus str. MIT9202':101.51080000000002)101.511:141.799)243.31:106.118)349.428:103.1029	(('Cyanobium sp. SAT1300':77.6867	'Synechococcus sp. WH8102':77.6866)77.6869:134.021	('Synechococcus sp. RS9917':182.8314	('Synechococcus sp. CC9311':55.0257	'Synechococcus sp. WH7805':55.0255)55.0258:127.805)182.831:28.8767)211.708:240.823)452.53:170.033	(('Synechococcus sp. LL':305.0776	('Synechococcus sp. GFB01':210.6233	'Cyanobium sp. BaikalG2':210.62349999999998)210.624:94.4533)305.077:49.8458	('Synechococcus sp. MW101C3':221.76	'Cyanobium sp. CACIAM14':221.76119999999997)221.761:133.162)354.923:267.642)622.564:43.8913)666.456:170.858)837.314:953.219)1790.53:259.42499999999995)2049.96:256.132	(('Oscillatoria acuminata PCC6304':1968.499	('Microcoleus vaginatus FGP2':1114.7891000000002	'Lyngbya sp. PCC8106':1114.79)1114.79:853.715)1968.5:177.744	(('Lyngbya majuscula 3L':1932.5259999999998	('Spirulina subsalsa PCC9445':1828.5222999999999	('Prochloron didemni P4 Papua New Guinea':1812.4842	(('Xenococcus sp. PCC7305':1235.9568	('Leptolyngbya sp. PCC7376':1148.2759999999998	'Cyanobacterium aponinum PCC10605':1148.277)1148.28:87.6817)1235.96:552.204	(('Microcystis aeruginosa PCC9443':920.0218	'Cyanothece sp. PCC7424':920.0210000000001)920.022:643.847	('Cyanothece sp. PCC8801':813.4705	('Cyanothece sp. ATCC51472':445.23150000000004	'Crocosphaera watsonii WH8501':445.23)445.232:368.23900000000003)813.47:750.4000000000001)1563.87:224.293)1788.16:24.3236)1812.49:16.0343)1828.52:104.007)1932.53:159.544	('Chroococcidiopsis thermalis PCC7203':1886.2367	(('Fischerella sp. JSC11':1500.576	('Richelia intracellularis HM01':1274.278	'Calothrix sp. PCC7103':1274.279)1274.28:226.296)1500.58:121.589	('Nostoc sp. PCC7524':862.2941	('Cylindrospermum stagnale PCC7417':444.309	'Nostoc azollae 0708':444.3071)444.309:417.985)862.294:759.871)1622.17:264.072)1886.24:205.835)2092.07:54.1757)2146.25:159.843)2306.09:115.80699999999999)2421.9:199.7318)2621.63;
('Gloeobacter violaceus PCC7421':2777.41	(('Pseudanabaena sp. PCC7367':2180.28	'Pseudanabaena sp. PCC6802':2180.2794)2180.28:391.429	(('Synechococcus sp. PCC7335':1451.733	('Synechococcus elongatus PCC7942':1150.2442	('Synechococcus spongiarum 142':836.5739000000001	('Synechococcus sp. RCC307':636.35	((('P marinus subsp. marinus str. CCMP1375':232.8648	('P marinus str. NATL2A':181.382	('P marinus str. MIT9515':24.8106	'P marinus str. MIT9202':24.810499999999998)24.8107:156.572)181.382:51.4829)232.865:186.3096	(('Cyanobium sp. SAT1300':168.7621	'Synechococcus sp. WH8102':168.7618)168.762:218.411	('Synechococcus sp. RS9917':343.312	('Synechococcus sp. CC9311':166.9803	'Synechococcus sp. WH7805':166.97920000000002)166.98:176.332)343.312:43.8608)387.173:32.0021)419.175:182.062	(('Synechococcus sp. LL':289.71139999999997	('Synechococcus sp. GFB01':191.18280000000001	'Cyanobium sp. BaikalG2':191.1829)191.183:98.5277)289.711:40.0999	('Synechococcus sp. MW101C3':233.5292	'Cyanobium sp. CACIAM14':233.5285)233.529:96.2819)329.811:271.426)601.236:35.1131)636.35:200.225)836.574:313.67)1150.24:301.4901)1451.73:1002.97	(('Oscillatoria acuminata PCC6304':1003.231	('Microcoleus vaginatus FGP2':684.1085999999999	'Lyngbya sp. PCC8106':684.1097)684.109:319.122)1003.23:1235.79	(('Lyngbya majuscula 3L':2077.711	('Spirulina subsalsa PCC9445':1821.409	('Prochloron didemni P4 Papua New Guinea':1780.7520000000002	(('Xenococcus sp. PCC7305':1322.663	('Leptolyngbya sp. PCC7376':1161.822	'Cyanobacterium aponinum PCC10605':1161.824)1161.82:160.843)1322.67:402.824	(('Microcystis aeruginosa PCC9443':760.0994000000001	'Cyanothece sp. PCC7424':760.0980000000001)760.099:819.88	('Cyanothece sp. PCC8801':1285.8326	('Cyanothece sp. ATCC51472':171.1832	'Crocosphaera watsonii WH8501':171.18339999999998)171.184:1114.652)1285.83:294.1443)1579.98:145.511)1725.49:55.2615)1780.75:40.659)1821.41:256.302)2077.71:134.595	('Chroococcidiopsis thermalis PCC7203':1932.891	(('Fischerella sp. JSC11':1561.904	('Richelia intracellularis HM01':1496.159	'Calothrix sp. PCC7103':1496.162)1496.16:65.7435)1561.9:51.1907	('Nostoc sp. PCC7524':666.518	('Cylindrospermum stagnale PCC7417':633.191	'Nostoc azollae 0708':633.1908)633.191:33.329)666.518:946.575)1613.1:319.799)1932.89:279.413)2212.31:26.7184)2239.03:215.674)2454.7:117.0024)2571.7:205.7061)2777.41;
('Gloeobacter violaceus PCC7421':2652.09	(('Pseudanabaena sp. PCC7367':1011.33	'Pseudanabaena sp. PCC6802':1011.3320000000001)1011.33:1469.24	(('Synechococcus sp. PCC7335':1929.9389999999999	('Synechococcus elongatus PCC7942':1222.6493	('Synechococcus spongiarum 142':696.1781000000001	('Synechococcus sp. RCC307':543.002	((('P marinus subsp. marinus str. CCMP1375':191.3458	('P marinus str. NATL2A':119.4133	('P marinus str. MIT9515':40.919799999999995	'P marinus str. MIT9202':40.919799999999995)40.9198:78.4939)119.414:71.9321)191.346:85.90629999999999	(('Cyanobium sp. SAT1300':68.4092	'Synechococcus sp. WH8102':68.4092)68.4093:123.411	('Synechococcus sp. RS9917':132.8013	('Synechococcus sp. CC9311':111.86799999999998	'Synechococcus sp. WH7805':111.8678)111.868:20.9332)132.801:59.0193)191.821:85.4315)277.252:98.3861	(('Synechococcus sp. LL':134.4558	('Synechococcus sp. GFB01':125.07849999999999	'Cyanobium sp. BaikalG2':125.0786)125.079:9.3772)134.456:30.8077	('Synechococcus sp. MW101C3':136.8415	'Cyanobium sp. CACIAM14':136.8422)136.842:28.4216)165.264:210.375)375.638:167.364)543.002:153.177)696.178:526.472)1222.65:707.2860000000001)1929.94:389.457	(('Oscillatoria acuminata PCC6304':1856.387	('Microcoleus vaginatus FGP2':1781.9646	'Lyngbya sp. PCC8106':1781.9679999999998)1781.97:74.4221)1856.39:273.595	(('Lyngbya majuscula 3L':2000.98	('Spirulina subsalsa PCC9445':1786.8391	('Prochloron didemni P4 Papua New Guinea':1759.4484000000002	(('Xenococcus sp. PCC7305':654.973	('Leptolyngbya sp. PCC7376':596.976	'Cyanobacterium aponinum PCC10605':596.9745)596.976:57.9972)654.973:1077.01	(('Microcystis aeruginosa PCC9443':693.562	'Cyanothece sp. PCC7424':693.5640000000001)693.562:308.0972	('Cyanothece sp. PCC8801':425.0039	('Cyanothece sp. ATCC51472':156.48819999999998	'Crocosphaera watsonii WH8501':156.48860000000002)156.488:268.5154)425.004:576.656)1001.66:730.322)1731.98:27.4602)1759.44:27.396)1786.84:214.142)2000.98:108.274	('Chroococcidiopsis thermalis PCC7203':1962.241	(('Fischerella sp. JSC11':917.544	('Richelia intracellularis HM01':742.398	'Calothrix sp. PCC7103':742.3969999999999)742.397:175.146)917.543:879.377	('Nostoc sp. PCC7524':435.9493	('Cylindrospermum stagnale PCC7417':412.007	'Nostoc azollae 0708':412.0095)412.007:23.9415)435.95:1360.97)1796.92:165.324)1962.24:147.011)2109.25:20.7278)2129.98:189.41)2319.39:161.1755)2480.57:171.5213)2652.09;
('Gloeobacter violaceus PCC7421':2517.82	(('Pseudanabaena sp. PCC7367':1632.24	'Pseudanabaena sp. PCC6802':1632.2400000000002)1632.24:754.691	(('Synechococcus sp. PCC7335':1946.57	('Synechococcus elongatus PCC7942':1489.7640000000001	('Synechococcus spongiarum 142':648.8234000000001	('Synechococcus sp. RCC307':503.828	((('P marinus subsp. marinus str. CCMP1375':170.4643	('P marinus str. NATL2A':162.67329999999998	('P marinus str. MIT9515':53.0429	'P marinus str. MIT9202':53.0429)53.0429:109.631)162.674:7.7906)170.464:254.07799999999997	(('Cyanobium sp. SAT1300':130.22199999999998	'Synechococcus sp. WH8102':130.2219)130.222:110.294	('Synechococcus sp. RS9917':142.0876	('Synechococcus sp. CC9311':55.22180000000001	'Synechococcus sp. WH7805':55.2217)55.2219:86.8657)142.088:98.4276)240.515:184.028)424.543:77.6014	(('Synechococcus sp. LL':180.0621	('Synechococcus sp. GFB01':134.8674	'Cyanobium sp. BaikalG2':134.8674)134.867:45.1946)180.062:91.1083	('Synechococcus sp. MW101C3':199.8609	'Cyanobium sp. CACIAM14':199.8609)199.861:71.3096)271.17:230.974)502.144:1.6826)503.828:144.996)648.823:840.947)1489.77:456.7988)1946.57:339.055	(('Oscillatoria acuminata PCC6304':1268.105	('Microcoleus vaginatus FGP2':1137.3832	'Lyngbya sp. PCC8106':1137.385)1137.38:130.721)1268.11:841.642	(('Lyngbya majuscula 3L':2037.6979999999999	('Spirulina subsalsa PCC9445':1861.9149	('Prochloron didemni P4 Papua New Guinea':1823.0676	(('Xenococcus sp. PCC7305':1460.8670000000002	('Leptolyngbya sp. PCC7376':1097.452	'Cyanobacterium aponinum PCC10605':1097.453)1097.45:363.417)1460.87:339.903	(('Microcystis aeruginosa PCC9443':1196.1566	'Cyanothece sp. PCC7424':1196.155)1196.16:278.956	('Cyanothece sp. PCC8801':1187.6993	('Cyanothece sp. ATCC51472':147.1474	'Crocosphaera watsonii WH8501':147.14739999999998)147.148:1040.554)1187.7:287.409)1475.11:325.662)1800.77:22.2935)1823.07:38.8542)1861.92:175.781)2037.7:66.0675	('Chroococcidiopsis thermalis PCC7203':1960.0880000000002	(('Fischerella sp. JSC11':1529.442	('Richelia intracellularis HM01':1275.465	'Calothrix sp. PCC7103':1275.4691)1275.46:253.977)1529.44:125.306	('Nostoc sp. PCC7524':1062.531	('Cylindrospermum stagnale PCC7417':655.247	'Nostoc azollae 0708':655.2478000000001)655.247:407.2821)1062.53:592.219)1654.75:305.344)1960.09:143.676)2103.77:5.9786)2109.75:175.877)2285.62:101.30630000000001)2386.93:130.8895)2517.82;
('Gloeobacter violaceus PCC7421':2797.01	(('Pseudanabaena sp. PCC7367':1858.97	'Pseudanabaena sp. PCC6802':1858.9692)1858.97:794.415	(('Synechococcus sp. PCC7335':2313.887	('Synechococcus elongatus PCC7942':1806.44	('Synechococcus spongiarum 142':899.3208	('Synechococcus sp. RCC307':732.2420000000001	((('P marinus subsp. marinus str. CCMP1375':200.94389999999999	('P marinus str. NATL2A':150.9094	('P marinus str. MIT9515':27.974	'P marinus str. MIT9202':27.9739)27.974:122.935)150.909:50.0345)200.944:149.6721	(('Cyanobium sp. SAT1300':162.5877	'Synechococcus sp. WH8102':162.5872)162.587:136.017	('Synechococcus sp. RS9917':264.773	('Synechococcus sp. CC9311':154.1439	'Synechococcus sp. WH7805':154.1437)154.144:110.629)264.773:33.8315)298.605:52.0109)350.616:321.396	(('Synechococcus sp. LL':244.3632	('Synechococcus sp. GFB01':197.0172	'Cyanobium sp. BaikalG2':197.0179)197.017:47.3458)244.363:22.2265	('Synechococcus sp. MW101C3':205.2446	'Cyanobium sp. CACIAM14':205.2444)205.245:61.3451)266.59:405.421)672.012:60.2308)732.241:167.078)899.321:907.118)1806.44:507.449)2313.89:257.996	(('Oscillatoria acuminata PCC6304':1942.739	('Microcoleus vaginatus FGP2':1866.3981	'Lyngbya sp. PCC8106':1866.397)1866.4:76.3432)1942.74:427.075	(('Lyngbya majuscula 3L':2197.641	('Spirulina subsalsa PCC9445':1926.2357	('Prochloron didemni P4 Papua New Guinea':1913.4459	(('Xenococcus sp. PCC7305':1340.3174	('Leptolyngbya sp. PCC7376':1254.481	'Cyanobacterium aponinum PCC10605':1254.478)1254.48:85.8382)1340.32:501.386	(('Microcystis aeruginosa PCC9443':720.6219	'Cyanothece sp. PCC7424':720.624)720.622:887.331	('Cyanothece sp. PCC8801':874.5601	('Cyanothece sp. ATCC51472':198.024	'Crocosphaera watsonii WH8501':198.0238)198.024:676.535)874.561:733.396)1607.95:233.75)1841.7:71.7405)1913.44:12.7887)1926.23:271.41)2197.64:160.611	('Chroococcidiopsis thermalis PCC7203':1961.0286999999998	(('Fischerella sp. JSC11':1492.3139999999999	('Richelia intracellularis HM01':874.954	'Calothrix sp. PCC7103':874.9545)874.955:617.359)1492.31:161.987	('Nostoc sp. PCC7524':550.75	('Cylindrospermum stagnale PCC7417':418.947	'Nostoc azollae 0708':418.9471)418.947:131.8034)550.75:1103.55)1654.3:306.731)1961.03:397.223)2358.25:11.5644)2369.82:202.065)2571.88:81.5015)2653.39:143.62460000000002)2797.01;
('Gloeobacter violaceus PCC7421':2810.44	(('Pseudanabaena sp. PCC7367':1619.28	'Pseudanabaena sp. PCC6802':1619.2782)1619.28:987.709	(('Synechococcus sp. PCC7335':1923.6730000000002	('Synechococcus elongatus PCC7942':1172.2409	('Synechococcus spongiarum 142':559.1591	('Synechococcus sp. RCC307':497.05	((('P marinus subsp. marinus str. CCMP1375':155.5412	('P marinus str. NATL2A':120.6597	('P marinus str. MIT9515':28.985200000000003	'P marinus str. MIT9202':28.9851)28.9853:91.6745)120.66:34.8817)155.541:93.4037	(('Cyanobium sp. SAT1300':172.5906	'Synechococcus sp. WH8102':172.591)172.591:44.5305	('Synechococcus sp. RS9917':185.6095	('Synechococcus sp. CC9311':31.8107	'Synechococcus sp. WH7805':31.810799999999997)31.8108:153.799)185.61:31.5117)217.121:31.8237)248.945:158.429	(('Synechococcus sp. LL':221.5559	('Synechococcus sp. GFB01':201.5816	'Cyanobium sp. BaikalG2':201.5816)201.582:19.974)221.556:57.0224	('Synechococcus sp. MW101C3':213.4127	'Cyanobium sp. CACIAM14':213.41320000000002)213.413:65.1653)278.578:128.796)407.374:89.6746)497.049:62.1093)559.159:613.086)1172.25:751.4300000000001)1923.67:478.385	(('Oscillatoria acuminata PCC6304':1474.745	('Microcoleus vaginatus FGP2':1360.6789	'Lyngbya sp. PCC8106':1360.6767)1360.68:114.068)1474.74:736.894	(('Lyngbya majuscula 3L':2029.953	('Spirulina subsalsa PCC9445':1818.035	('Prochloron didemni P4 Papua New Guinea':1751.5423999999998	(('Xenococcus sp. PCC7305':1151.319	('Leptolyngbya sp. PCC7376':1102.107	'Cyanobacterium aponinum PCC10605':1102.1066)1102.11:49.2127)1151.32:565.741	(('Microcystis aeruginosa PCC9443':1274.8472	'Cyanothece sp. PCC7424':1274.844)1274.84:294.706	('Cyanothece sp. PCC8801':876.6145	('Cyanothece sp. ATCC51472':331.51930000000004	'Crocosphaera watsonii WH8501':331.5202)331.52:545.0922)876.614:692.934)1569.55:147.514)1717.06:34.4793)1751.54:66.4907)1818.03:211.922)2029.96:180.782	('Chroococcidiopsis thermalis PCC7203':1902.7386999999999	(('Fischerella sp. JSC11':1576.966	('Richelia intracellularis HM01':1500.9579999999999	'Calothrix sp. PCC7103':1500.9589999999998)1500.96:76.0111)1576.97:45.0847	('Nostoc sp. PCC7524':817.6736	('Cylindrospermum stagnale PCC7417':564.423	'Nostoc azollae 0708':564.4241999999999)564.423:253.2504)817.674:804.376)1622.05:280.687)1902.74:307.999)2210.74:0.9052)2211.64:190.415)2402.06:204.92940000000002)2606.99:203.453)2810.44;
('Gloeobacter violaceus PCC7421':2584.43	(('Pseudanabaena sp. PCC7367':1116.02	'Pseudanabaena sp. PCC6802':1116.0230000000001)1116.02:1297.62	(('Synechococcus sp. PCC7335':2011.8029999999999	('Synechococcus elongatus PCC7942':1347.9658	('Synechococcus spongiarum 142':750.6292000000001	('Synechococcus sp. RCC307':605.058	((('P marinus subsp. marinus str. CCMP1375':212.1517	('P marinus str. NATL2A':188.39950000000002	('P marinus str. MIT9515':35.5351	'P marinus str. MIT9202':35.534800000000004)35.5351:152.864)188.399:23.7521)212.151:240.0077	(('Cyanobium sp. SAT1300':211.2217	'Synechococcus sp. WH8102':211.2215)211.222:25.8673	('Synechococcus sp. RS9917':176.0684	('Synechococcus sp. CC9311':130.6412	'Synechococcus sp. WH7805':130.6415)130.641:45.4275)176.069:61.0202)237.089:215.07)452.158:137.964	(('Synechococcus sp. LL':227.1821	('Synechococcus sp. GFB01':197.7287	'Cyanobium sp. BaikalG2':197.7287)197.729:29.4534)227.182:278.612	('Synechococcus sp. MW101C3':238.4737	'Cyanobium sp. CACIAM14':238.47340000000003)238.473:267.32)505.794:84.3289)590.122:14.9344)605.058:145.572)750.63:597.339)1347.97:663.835)2011.8:254.67	(('Oscillatoria acuminata PCC6304':1510.6656	('Microcoleus vaginatus FGP2':1339.8127	'Lyngbya sp. PCC8106':1339.814)1339.81:170.849)1510.66:586.226	(('Lyngbya majuscula 3L':1991.925	('Spirulina subsalsa PCC9445':1853.3429999999998	('Prochloron didemni P4 Papua New Guinea':1846.7846000000002	(('Xenococcus sp. PCC7305':1058.175	('Leptolyngbya sp. PCC7376':712.27	'Cyanobacterium aponinum PCC10605':712.2695)712.27:345.908)1058.18:754.796	(('Microcystis aeruginosa PCC9443':1170.8672	'Cyanothece sp. PCC7424':1170.8690000000001)1170.87:185.9947	('Cyanothece sp. PCC8801':804.5426	('Cyanothece sp. ATCC51472':240.2247	'Crocosphaera watsonii WH8501':240.2251)240.225:564.316)804.543:552.319)1356.86:456.113)1812.97:33.8102)1846.78:6.5614)1853.34:138.578)1991.92:96.2508	('Chroococcidiopsis thermalis PCC7203':1789.448	(('Fischerella sp. JSC11':1579.8049999999998	('Richelia intracellularis HM01':943.66	'Calothrix sp. PCC7103':943.6623999999999)943.661:636.142)1579.81:25.6171	('Nostoc sp. PCC7524':864.6000000000001	('Cylindrospermum stagnale PCC7417':496.898	'Nostoc azollae 0708':496.899)496.898:367.7016)864.601:740.822)1605.42:184.022)1789.44:298.732)2088.17:8.7133)2096.89:169.585)2266.47:147.16549999999998)2413.64:170.7913)2584.43;
('Gloeobacter violaceus PCC7421':2868.18	(('Pseudanabaena sp. PCC7367':2061.66	'Pseudanabaena sp. PCC6802':2061.6620000000003)2061.66:466.521	(('Synechococcus sp. PCC7335':2160.675	('Synechococcus elongatus PCC7942':1634.5737000000001	('Synechococcus spongiarum 142':1160.5673000000002	('Synechococcus sp. RCC307':959.483	((('P marinus subsp. marinus str. CCMP1375':438.174	('P marinus str. NATL2A':308.9004	('P marinus str. MIT9515':29.2931	'P marinus str. MIT9202':29.293)29.2931:279.607)308.9:129.273)438.174:339.78020000000004	(('Cyanobium sp. SAT1300':169.9563	'Synechococcus sp. WH8102':169.9561)169.956:133.345	('Synechococcus sp. RS9917':164.4099	('Synechococcus sp. CC9311':47.344699999999996	'Synechococcus sp. WH7805':47.3448)47.3448:117.065)164.41:138.891)303.301:474.652)777.956:148.674	(('Synechococcus sp. LL':407.047	('Synechococcus sp. GFB01':301.957	'Cyanobium sp. BaikalG2':301.9573)301.957:105.09)407.047:74.1616	('Synechococcus sp. MW101C3':271.8251	'Cyanobium sp. CACIAM14':271.8249)271.825:209.384)481.209:445.42)926.63:32.8555)959.484:201.083)1160.57:474.007)1634.57:526.099)2160.67:194.443	(('Oscillatoria acuminata PCC6304':1791.074	('Microcoleus vaginatus FGP2':1297.4998	'Lyngbya sp. PCC8106':1297.4998)1297.5:493.571)1791.07:352.098	(('Lyngbya majuscula 3L':2021.435	('Spirulina subsalsa PCC9445':1840.076	('Prochloron didemni P4 Papua New Guinea':1837.1889	(('Xenococcus sp. PCC7305':1416.278	('Leptolyngbya sp. PCC7376':1360.647	'Cyanobacterium aponinum PCC10605':1360.647)1360.65:55.6323)1416.28:334.679	(('Microcystis aeruginosa PCC9443':1076.1472999999999	'Cyanothece sp. PCC7424':1076.144)1076.14:561.572	('Cyanothece sp. PCC8801':1137.2105999999999	('Cyanothece sp. ATCC51472':269.6068	'Crocosphaera watsonii WH8501':269.60609999999997)269.607:867.607)1137.21:500.5031)1637.72:113.243)1750.96:86.2338)1837.19:2.8773)1840.07:181.363)2021.44:116.121	('Chroococcidiopsis thermalis PCC7203':1771.423	(('Fischerella sp. JSC11':1514.095	('Richelia intracellularis HM01':1444.264	'Calothrix sp. PCC7103':1444.269)1444.27:69.8252)1514.1:51.4109	('Nostoc sp. PCC7524':1083.7736	('Cylindrospermum stagnale PCC7417':1021.53	'Nostoc azollae 0708':1021.5340000000001)1021.53:62.2439)1083.77:481.731)1565.51:205.916)1771.42:366.135)2137.56:5.6132)2143.17:211.946)2355.11:173.0692)2528.18:339.9963)2868.18;
('Gloeobacter violaceus PCC7421':2533.29	(('Pseudanabaena sp. PCC7367':1669.98	'Pseudanabaena sp. PCC6802':1669.9798)1669.98:721.64	(('Synechococcus sp. PCC7335':1958.174	('Synechococcus elongatus PCC7942':1186.7846	('Synechococcus spongiarum 142':873.0907	('Synechococcus sp. RCC307':575.459	((('P marinus subsp. marinus str. CCMP1375':319.0274	('P marinus str. NATL2A':138.6977	('P marinus str. MIT9515':22.5377	'P marinus str. MIT9202':22.5375)22.5377:116.16)138.698:180.33)319.027:148.1737	(('Cyanobium sp. SAT1300':147.7562	'Synechococcus sp. WH8102':147.7557)147.756:58.7206	('Synechococcus sp. RS9917':185.04070000000002	('Synechococcus sp. CC9311':136.7081	'Synechococcus sp. WH7805':136.708)136.708:48.3323)185.04:21.4361)206.477:260.726)467.201:84.4244	(('Synechococcus sp. LL':277.0159	('Synechococcus sp. GFB01':209.2987	'Cyanobium sp. BaikalG2':209.29989999999998)209.299:67.7163)277.016:66.5507	('Synechococcus sp. MW101C3':191.8012	'Cyanobium sp. CACIAM14':191.8012)191.801:151.766)343.567:208.06)551.625:23.8333)575.459:297.631)873.091:313.695)1186.78:771.386)1958.17:279.255	(('Oscillatoria acuminata PCC6304':1959.809	('Microcoleus vaginatus FGP2':1734.8594	'Lyngbya sp. PCC8106':1734.8632)1734.86:224.943)1959.81:153.983	(('Lyngbya majuscula 3L':2019.391	('Spirulina subsalsa PCC9445':1811.699	('Prochloron didemni P4 Papua New Guinea':1766.3743	(('Xenococcus sp. PCC7305':1141.392	('Leptolyngbya sp. PCC7376':1087.0140000000001	'Cyanobacterium aponinum PCC10605':1087.0149999999999)1087.01:54.377)1141.39:577.985	(('Microcystis aeruginosa PCC9443':1053.1709	'Cyanothece sp. PCC7424':1053.1689999999999)1053.17:307.0689	('Cyanothece sp. PCC8801':852.5263	('Cyanothece sp. ATCC51472':398.7607	'Crocosphaera watsonii WH8501':398.76120000000003)398.76:453.764)852.526:507.712)1360.24:359.139)1719.38:46.9998)1766.38:45.318)1811.7:207.691)2019.39:82.5102	('Chroococcidiopsis thermalis PCC7203':1972.225	(('Fischerella sp. JSC11':1390.246	('Richelia intracellularis HM01':1245.242	'Calothrix sp. PCC7103':1245.2365)1245.24:145.005)1390.25:256.65	('Nostoc sp. PCC7524':602.7564	('Cylindrospermum stagnale PCC7417':523.859	'Nostoc azollae 0708':523.859)523.859:78.8961)602.757:1044.14)1646.9:325.328)1972.22:129.674)2101.9:11.8918)2113.79:123.637)2237.43:154.19330000000002)2391.62:141.66920000000002)2533.29;
('Gloeobacter violaceus PCC7421':2735.15	(('Pseudanabaena sp. PCC7367':1288.57	'Pseudanabaena sp. PCC6802':1288.5719)1288.57:1339.74	(('Synechococcus sp. PCC7335':1674.3110000000001	('Synechococcus elongatus PCC7942':1216.2942	('Synechococcus spongiarum 142':812.0741	('Synechococcus sp. RCC307':690.8969999999999	((('P marinus subsp. marinus str. CCMP1375':191.953	('P marinus str. NATL2A':153.8458	('P marinus str. MIT9515':25.468200000000003	'P marinus str. MIT9202':25.4681)25.4682:128.377)153.846:38.1072)191.953:187.5454	(('Cyanobium sp. SAT1300':51.6017	'Synechococcus sp. WH8102':51.6018)51.6018:209.011	('Synechococcus sp. RS9917':213.792	('Synechococcus sp. CC9311':164.56040000000002	'Synechococcus sp. WH7805':164.56029999999998)164.56:49.2321)213.793:46.8208)260.613:118.885)379.498:203.924	(('Synechococcus sp. LL':297.364	('Synechococcus sp. GFB01':247.11059999999998	'Cyanobium sp. BaikalG2':247.11)247.11:50.2537)297.364:115.229	('Synechococcus sp. MW101C3':346.251	'Cyanobium sp. CACIAM14':346.25)346.251:66.3427)412.593:170.829)583.422:107.475)690.897:121.177)812.074:404.22)1216.3:458.01699999999994)1674.31:805.179	(('Oscillatoria acuminata PCC6304':1803.394	('Microcoleus vaginatus FGP2':1753.9908999999998	'Lyngbya sp. PCC8106':1753.999)1754:49.397)1803.39:469.19	(('Lyngbya majuscula 3L':2142.773	('Spirulina subsalsa PCC9445':1940.092	('Prochloron didemni P4 Papua New Guinea':1933.4162	(('Xenococcus sp. PCC7305':1279.843	('Leptolyngbya sp. PCC7376':927.114	'Cyanobacterium aponinum PCC10605':927.1139999999999)927.115:352.728)1279.84:538.824	(('Microcystis aeruginosa PCC9443':859.2515000000001	'Cyanothece sp. PCC7424':859.25)859.252:881.3877000000001	('Cyanothece sp. PCC8801':1290.7665	('Cyanothece sp. ATCC51472':538.6243999999999	'Crocosphaera watsonii WH8501':538.6261)538.625:752.1469999999999)1290.77:449.865)1740.64:78.0289)1818.67:114.753)1933.42:6.6733)1940.09:202.674)2142.77:108.479	('Chroococcidiopsis thermalis PCC7203':1862.5990000000002	(('Fischerella sp. JSC11':1596.2379999999998	('Richelia intracellularis HM01':1419.505	'Calothrix sp. PCC7103':1419.499)1419.5:176.734)1596.24:24.5498	('Nostoc sp. PCC7524':703.127	('Cylindrospermum stagnale PCC7417':604.11	'Nostoc azollae 0708':604.109)604.11:99.01820000000001)703.127:917.659)1620.79:241.812)1862.6:388.648)2251.25:21.3384)2272.58:206.904)2479.49:148.8178)2628.31:106.8418)2735.15;
('Gloeobacter violaceus PCC7421':2778.97	(('Pseudanabaena sp. PCC7367':1952.71	'Pseudanabaena sp. PCC6802':1952.7129999999997)1952.71:555.661	(('Synechococcus sp. PCC7335':2134.257	('Synechococcus elongatus PCC7942':1539.0399000000002	('Synechococcus spongiarum 142':710.8217999999999	('Synechococcus sp. RCC307':516.302	((('P marinus subsp. marinus str. CCMP1375':184.73749999999998	('P marinus str. NATL2A':145.3906	('P marinus str. MIT9515':40.6474	'P marinus str. MIT9202':40.6473)40.6474:104.743)145.39:39.3474)184.738:178.0727	(('Cyanobium sp. SAT1300':157.6933	'Synechococcus sp. WH8102':157.69250000000002)157.693:116.023	('Synechococcus sp. RS9917':241.6308	('Synechococcus sp. CC9311':127.9435	'Synechococcus sp. WH7805':127.94369999999999)127.944:113.687)241.631:32.0854)273.716:89.0946)362.811:136.915	(('Synechococcus sp. LL':316.53860000000003	('Synechococcus sp. GFB01':272.4124	'Cyanobium sp. BaikalG2':272.41179999999997)272.412:44.1261)316.539:66.7744	('Synechococcus sp. MW101C3':336.395	'Cyanobium sp. CACIAM14':336.395)336.395:46.9181)383.313:116.412)499.726:16.5759)516.302:194.518)710.821:828.225)1539.04:595.212)2134.26:269.902	(('Oscillatoria acuminata PCC6304':1428.673	('Microcoleus vaginatus FGP2':1302.8961000000002	'Lyngbya sp. PCC8106':1302.897)1302.89:125.773)1428.67:769.049	(('Lyngbya majuscula 3L':2088.94	('Spirulina subsalsa PCC9445':1976.3020000000001	('Prochloron didemni P4 Papua New Guinea':1948.2917000000002	(('Xenococcus sp. PCC7305':1166.216	('Leptolyngbya sp. PCC7376':1070.915	'Cyanobacterium aponinum PCC10605':1070.914)1070.91:95.3017)1166.22:658.455	(('Microcystis aeruginosa PCC9443':975.798	'Cyanothece sp. PCC7424':975.799)975.798:415.366	('Cyanothece sp. PCC8801':942.3832000000001	('Cyanothece sp. ATCC51472':307.1994	'Crocosphaera watsonii WH8501':307.1995)307.2:635.183)942.383:448.7843)1391.16:433.505)1824.67:123.621)1948.29:28.0081)1976.3:112.638)2088.94:95.138	('Chroococcidiopsis thermalis PCC7203':1922.4541000000002	(('Fischerella sp. JSC11':1580.0500000000002	('Richelia intracellularis HM01':1152.231	'Calothrix sp. PCC7103':1152.2289)1152.23:427.82)1580.05:8.789	('Nostoc sp. PCC7524':698.4739999999999	('Cylindrospermum stagnale PCC7417':647.914	'Nostoc azollae 0708':647.913)647.914:50.5602)698.474:890.365)1588.84:333.613)1922.45:261.624)2184.08:13.6426)2197.72:206.44)2404.16:104.2149)2508.37:270.5965)2778.97;
('Gloeobacter violaceus PCC7421':2773.72	(('Pseudanabaena sp. PCC7367':2222.48	'Pseudanabaena sp. PCC6802':2222.4880000000003)2222.48:386.474	(('Synechococcus sp. PCC7335':2025.783	('Synechococcus elongatus PCC7942':1674.2413000000001	('Synechococcus spongiarum 142':896.8644	('Synechococcus sp. RCC307':794.0749999999999	((('P marinus subsp. marinus str. CCMP1375':162.1847	('P marinus str. NATL2A':128.32639999999998	('P marinus str. MIT9515':29.8233	'P marinus str. MIT9202':29.823200000000003)29.8233:98.5028)128.326:33.8588)162.185:246.204	(('Cyanobium sp. SAT1300':143.2766	'Synechococcus sp. WH8102':143.27730000000003)143.277:96.3107	('Synechococcus sp. RS9917':208.34980000000002	('Synechococcus sp. CC9311':154.9059	'Synechococcus sp. WH7805':154.90529999999998)154.906:53.4437)208.35:31.2384)239.588:168.801)408.39:377.176	(('Synechococcus sp. LL':201.98930000000001	('Synechococcus sp. GFB01':147.0067	'Cyanobium sp. BaikalG2':147.0068)147.007:54.9823)201.989:132.833	('Synechococcus sp. MW101C3':197.5419	'Cyanobium sp. CACIAM14':197.5414)197.542:137.28)334.822:450.743)785.566:8.5121)794.075:102.788)896.864:777.374)1674.24:351.545)2025.78:437.122	(('Oscillatoria acuminata PCC6304':1296.614	('Microcoleus vaginatus FGP2':1031.6134	'Lyngbya sp. PCC8106':1031.615)1031.61:265)1296.61:1019.68	(('Lyngbya majuscula 3L':2078.0389999999998	('Spirulina subsalsa PCC9445':1990.1	('Prochloron didemni P4 Papua New Guinea':1967.0454	(('Xenococcus sp. PCC7305':1252.487	('Leptolyngbya sp. PCC7376':1147.568	'Cyanobacterium aponinum PCC10605':1147.5672)1147.57:104.921)1252.49:557.898	(('Microcystis aeruginosa PCC9443':700.1557	'Cyanothece sp. PCC7424':700.155)700.156:602.0711	('Cyanothece sp. PCC8801':615.4284	('Cyanothece sp. ATCC51472':255.54349999999997	'Crocosphaera watsonii WH8501':255.5429)255.543:359.884)615.428:686.8009999999999)1302.23:508.159)1810.39:156.658)1967.05:23.0491)1990.1:87.9471)2078.04:229.327	('Chroococcidiopsis thermalis PCC7203':1839.389	(('Fischerella sp. JSC11':1590.4119999999998	('Richelia intracellularis HM01':992.365	'Calothrix sp. PCC7103':992.364)992.365:598.053)1590.41:24.4777	('Nostoc sp. PCC7524':633.1708	('Cylindrospermum stagnale PCC7417':590.378	'Nostoc azollae 0708':590.3771)590.378:42.7922)633.171:981.725)1614.89:224.493)1839.39:467.982)2307.37:8.9278)2316.3:146.607)2462.9:146.0542)2608.96:164.7611)2773.72;
('Gloeobacter violaceus PCC7421':2759.91	(('Pseudanabaena sp. PCC7367':1929.69	'Pseudanabaena sp. PCC6802':1929.6863)1929.69:522.302	(('Synechococcus sp. PCC7335':1989.2909999999997	('Synechococcus elongatus PCC7942':1426.5969	('Synechococcus spongiarum 142':831.0554	('Synechococcus sp. RCC307':611.717	((('P marinus subsp. marinus str. CCMP1375':191.9088	('P marinus str. NATL2A':143.7672	('P marinus str. MIT9515':68.4945	'P marinus str. MIT9202':68.49419999999999)68.4945:75.2726)143.767:48.1416)191.909:154.73590000000002	(('Cyanobium sp. SAT1300':100.0327	'Synechococcus sp. WH8102':100.0326)100.033:229.537	('Synechococcus sp. RS9917':310.0607	('Synechococcus sp. CC9311':103.1229	'Synechococcus sp. WH7805':103.12280000000001)103.123:206.938)310.061:19.5089)329.57:17.075)346.645:235.474	(('Synechococcus sp. LL':329.215	('Synechococcus sp. GFB01':220.574	'Cyanobium sp. BaikalG2':220.5729)220.573:108.642)329.215:89.3965	('Synechococcus sp. MW101C3':322.577	'Cyanobium sp. CACIAM14':322.57689999999997)322.577:96.0343)418.612:163.507)582.119:29.6)611.717:219.337)831.056:595.539)1426.59:562.698)1989.29:310.967	(('Oscillatoria acuminata PCC6304':1791.741	('Microcoleus vaginatus FGP2':1580.5535	'Lyngbya sp. PCC8106':1580.551)1580.55:211.189)1791.74:364.051	(('Lyngbya majuscula 3L':2013.284	('Spirulina subsalsa PCC9445':1809.4497	('Prochloron didemni P4 Papua New Guinea':1795.9674	(('Xenococcus sp. PCC7305':1153.618	('Leptolyngbya sp. PCC7376':1152.306	'Cyanobacterium aponinum PCC10605':1152.3049999999998)1152.31:1.3128)1153.62:606.882	(('Microcystis aeruginosa PCC9443':1236.1983000000002	'Cyanothece sp. PCC7424':1236.1970000000001)1236.2:166.30960000000002	('Cyanothece sp. PCC8801':934.4153	('Cyanothece sp. ATCC51472':373.6418	'Crocosphaera watsonii WH8501':373.6431)373.642:560.7719999999999)934.415:468.091)1402.51:357.993)1760.5:35.4659)1795.97:13.4803)1809.45:203.839)2013.29:123.738	('Chroococcidiopsis thermalis PCC7203':1960.2040000000002	(('Fischerella sp. JSC11':1573.11	('Richelia intracellularis HM01':1247.566	'Calothrix sp. PCC7103':1247.5662)1247.57:325.542)1573.11:6.1298	('Nostoc sp. PCC7524':727.8557	('Cylindrospermum stagnale PCC7417':650.743	'Nostoc azollae 0708':650.7433000000001)650.743:77.1137)727.856:851.383)1579.24:380.961)1960.2:176.821)2137.02:18.7713)2155.79:144.464)2300.26:151.7332)2451.99:307.91999999999996)2759.91;
('Gloeobacter violaceus PCC7421':2711.96	(('Pseudanabaena sp. PCC7367':1484.93	'Pseudanabaena sp. PCC6802':1484.9334000000001)1484.93:1092.58	(('Synechococcus sp. PCC7335':2171.504	('Synechococcus elongatus PCC7942':1498.5571	('Synechococcus spongiarum 142':840.4567999999999	('Synechococcus sp. RCC307':651.978	((('P marinus subsp. marinus str. CCMP1375':305.85	('P marinus str. NATL2A':236.459	('P marinus str. MIT9515':86.34660000000001	'P marinus str. MIT9202':86.34660000000001)86.3467:150.112)236.459:69.3909)305.85:203.2165	(('Cyanobium sp. SAT1300':190.3875	'Synechococcus sp. WH8102':190.3879)190.387:41.8479	('Synechococcus sp. RS9917':208.9118	('Synechococcus sp. CC9311':162.73200000000003	'Synechococcus sp. WH7805':162.73200000000003)162.732:46.18)208.912:23.3234)232.236:276.831)509.067:101.009	(('Synechococcus sp. LL':398.767	('Synechococcus sp. GFB01':214.6554	'Cyanobium sp. BaikalG2':214.6556)214.655:184.112)398.767:50.1723	('Synechococcus sp. MW101C3':304.7578	'Cyanobium sp. CACIAM14':304.759)304.758:144.181)448.94:161.136)610.075:41.9022)651.978:188.478)840.457:658.103)1498.56:672.946)2171.51:273.762	(('Oscillatoria acuminata PCC6304':1685.1599999999999	('Microcoleus vaginatus FGP2':1604.1525000000001	'Lyngbya sp. PCC8106':1604.1529999999998)1604.15:81.0054)1685.16:512.281	(('Lyngbya majuscula 3L':2033.1930000000002	('Spirulina subsalsa PCC9445':1711.365	('Prochloron didemni P4 Papua New Guinea':1707.5029	(('Xenococcus sp. PCC7305':1354.5700000000002	('Leptolyngbya sp. PCC7376':1309.8410000000001	'Cyanobacterium aponinum PCC10605':1309.843)1309.84:44.7272)1354.57:346.426	(('Microcystis aeruginosa PCC9443':1220.1074	'Cyanothece sp. PCC7424':1220.103)1220.1:110.51230000000001	('Cyanothece sp. PCC8801':860.866	('Cyanothece sp. ATCC51472':431.93890000000005	'Crocosphaera watsonii WH8501':431.9388)431.939:428.92600000000004)860.865:469.749)1330.62:370.38)1701:6.503)1707.5:3.8662)1711.37:321.831)2033.2:139.98	('Chroococcidiopsis thermalis PCC7203':1900.346	(('Fischerella sp. JSC11':1726.9940000000001	('Richelia intracellularis HM01':1449.6035	'Calothrix sp. PCC7103':1449.6109999999999)1449.61:277.385)1726.99:3.4157	('Nostoc sp. PCC7524':847.3839	('Cylindrospermum stagnale PCC7417':660.422	'Nostoc azollae 0708':660.423)660.422:186.96280000000002)847.385:883.022)1730.41:169.939)1900.35:272.831)2173.18:24.2631)2197.44:247.826)2445.27:132.2415)2577.51:134.4517)2711.96;
('Gloeobacter violaceus PCC7421':2749.98	(('Pseudanabaena sp. PCC7367':1633.5	'Pseudanabaena sp. PCC6802':1633.504)1633.5:924.334	(('Synechococcus sp. PCC7335':2267.175	('Synechococcus elongatus PCC7942':1699.4075	('Synechococcus spongiarum 142':838.2561000000001	('Synechococcus sp. RCC307':648.03	((('P marinus subsp. marinus str. CCMP1375':236.35199999999998	('P marinus str. NATL2A':174.3806	('P marinus str. MIT9515':80.05300000000001	'P marinus str. MIT9202':80.053)80.0531:94.3276)174.381:61.9707)236.352:259.3613	(('Cyanobium sp. SAT1300':104.9274	'Synechococcus sp. WH8102':104.9275)104.928:217.105	('Synechococcus sp. RS9917':248.2515	('Synechococcus sp. CC9311':111.6876	'Synechococcus sp. WH7805':111.68760000000002)111.688:136.563)248.251:73.7819)322.033:173.68)495.714:106.858	(('Synechococcus sp. LL':248.47580000000002	('Synechococcus sp. GFB01':147.9518	'Cyanobium sp. BaikalG2':147.9523)147.952:100.524)248.476:224.153	('Synechococcus sp. MW101C3':348.43809999999996	'Cyanobium sp. CACIAM14':348.4379)348.438:124.191)472.63:129.941)602.572:45.4596)648.03:190.225)838.256:861.148)1699.4:567.763)2267.17:126.842	(('Oscillatoria acuminata PCC6304':2110.1639999999998	('Microcoleus vaginatus FGP2':1696.3628	'Lyngbya sp. PCC8106':1696.3609999999999)1696.36:413.806)2110.17:121.475	(('Lyngbya majuscula 3L':2025.8220000000001	('Spirulina subsalsa PCC9445':1769.7632	('Prochloron didemni P4 Papua New Guinea':1746.4398	(('Xenococcus sp. PCC7305':1151.8609999999999	('Leptolyngbya sp. PCC7376':897.0079999999999	'Cyanobacterium aponinum PCC10605':897.0070000000001)897.008:254.854)1151.86:541.845	(('Microcystis aeruginosa PCC9443':806.9215	'Cyanothece sp. PCC7424':806.921)806.921:758.525	('Cyanothece sp. PCC8801':1069.7097	('Cyanothece sp. ATCC51472':303.4083	'Crocosphaera watsonii WH8501':303.40689999999995)303.409:766.306)1069.71:495.7319)1565.45:128.26)1693.71:52.7278)1746.44:23.3307)1769.77:256.059)2025.83:182.168	('Chroococcidiopsis thermalis PCC7203':1970.3790000000001	(('Fischerella sp. JSC11':1644.615	('Richelia intracellularis HM01':1553.6009999999999	'Calothrix sp. PCC7103':1553.5980000000002)1553.6:91.0105)1644.61:57.2397	('Nostoc sp. PCC7524':881.1483000000001	('Cylindrospermum stagnale PCC7417':830.318	'Nostoc azollae 0708':830.3199999999999)830.318:50.8303)881.149:820.704)1701.85:268.526)1970.38:237.613)2207.99:23.6491)2231.64:162.369)2394.01:163.8261)2557.84:192.1422)2749.98;
('Gloeobacter violaceus PCC7421':2773.33	(('Pseudanabaena sp. PCC7367':1262.62	'Pseudanabaena sp. PCC6802':1262.6258)1262.62:1147.22	(('Synechococcus sp. PCC7335':2055.335	('Synechococcus elongatus PCC7942':1356.1416	('Synechococcus spongiarum 142':694.2967	('Synechococcus sp. RCC307':591.88	((('P marinus subsp. marinus str. CCMP1375':212.934	('P marinus str. NATL2A':171.0666	('P marinus str. MIT9515':46.971000000000004	'P marinus str. MIT9202':46.9709)46.971:124.096)171.067:41.8667)212.934:272.782	(('Cyanobium sp. SAT1300':45.17280000000001	'Synechococcus sp. WH8102':45.1727)45.1729:60.1191	('Synechococcus sp. RS9917':96.8429	('Synechococcus sp. CC9311':78.53550000000001	'Synechococcus sp. WH7805':78.53559999999999)78.5356:18.3073)96.843:8.4489)105.292:380.423)485.716:78.5382	(('Synechococcus sp. LL':484.23699999999997	('Synechococcus sp. GFB01':444.2812	'Cyanobium sp. BaikalG2':444.28040000000004)444.281:39.9556)484.236:10.538	('Synechococcus sp. MW101C3':215.8052	'Cyanobium sp. CACIAM14':215.80550000000002)215.805:278.969)494.774:69.4788)564.255:27.624)591.88:102.418)694.297:661.85)1356.14:699.196)2055.34:239.139	(('Oscillatoria acuminata PCC6304':1349.083	('Microcoleus vaginatus FGP2':1090.8817999999999	'Lyngbya sp. PCC8106':1090.882)1090.88:258.194)1349.08:800.774	(('Lyngbya majuscula 3L':2043.732	('Spirulina subsalsa PCC9445':1839.0961	('Prochloron didemni P4 Papua New Guinea':1778.5193000000002	(('Xenococcus sp. PCC7305':1328.274	('Leptolyngbya sp. PCC7376':1154.809	'Cyanobacterium aponinum PCC10605':1154.8099000000002)1154.81:173.466)1328.28:412.96	(('Microcystis aeruginosa PCC9443':1161.3971000000001	'Cyanothece sp. PCC7424':1161.401)1161.4:137.1278	('Cyanothece sp. PCC8801':691.923	('Cyanothece sp. ATCC51472':286.86650000000003	'Crocosphaera watsonii WH8501':286.8654)286.867:405.057)691.923:606.6043000000001)1298.53:442.709)1741.24:37.2807)1778.52:60.5784)1839.1:204.637)2043.73:99.3864	('Chroococcidiopsis thermalis PCC7203':1866.499	(('Fischerella sp. JSC11':1611.83	('Richelia intracellularis HM01':1538.402	'Calothrix sp. PCC7103':1538.3990999999999)1538.4:73.4216)1611.83:15.5708	('Nostoc sp. PCC7524':600.0809999999999	('Cylindrospermum stagnale PCC7417':534.867	'Nostoc azollae 0708':534.8661)534.867:65.21509999999999)600.081:1027.31)1627.4:239.106)1866.5:276.615)2143.12:6.7335)2149.85:144.627)2294.48:115.36540000000001)2409.84:363.486)2773.33;
('Gloeobacter violaceus PCC7421':2772.83	(('Pseudanabaena sp. PCC7367':1493.3	'Pseudanabaena sp. PCC6802':1493.3029999999999)1493.3:976.546	(('Synechococcus sp. PCC7335':2042.696	('Synechococcus elongatus PCC7942':1820.2793000000001	('Synechococcus spongiarum 142':567.3109	('Synechococcus sp. RCC307':465.124	((('P marinus subsp. marinus str. CCMP1375':203.9771	('P marinus str. NATL2A':192.781	('P marinus str. MIT9515':68.2928	'P marinus str. MIT9202':68.2927)68.2929:124.489)192.781:11.1955)203.977:154.28289999999998	(('Cyanobium sp. SAT1300':106.0789	'Synechococcus sp. WH8102':106.0789)106.079:95.0772	('Synechococcus sp. RS9917':124.60229999999999	('Synechococcus sp. CC9311':86.9713	'Synechococcus sp. WH7805':86.9713)86.9714:37.6306)124.602:76.5542)201.156:157.103)358.261:90.4344	(('Synechococcus sp. LL':187.2769	('Synechococcus sp. GFB01':177.8676	'Cyanobium sp. BaikalG2':177.8675)177.868:9.4099)187.277:161.892	('Synechococcus sp. MW101C3':201.0871	'Cyanobium sp. CACIAM14':201.08679999999998)201.087:148.082)349.169:99.5249)448.695:16.4299)465.124:102.185)567.311:1252.97)1820.28:222.4128)2042.69:322.901	(('Oscillatoria acuminata PCC6304':2063.818	('Microcoleus vaginatus FGP2':1332.6996	'Lyngbya sp. PCC8106':1332.7)1332.7:731.123)2063.82:96.218	(('Lyngbya majuscula 3L':1986.0339999999999	('Spirulina subsalsa PCC9445':1812.3172	('Prochloron didemni P4 Papua New Guinea':1770.2218	(('Xenococcus sp. PCC7305':1061.117	('Leptolyngbya sp. PCC7376':928.3589999999999	'Cyanobacterium aponinum PCC10605':928.36)928.359:132.758)1061.12:681.498	(('Microcystis aeruginosa PCC9443':1022.4315999999999	'Cyanothece sp. PCC7424':1022.431)1022.43:335.231	('Cyanothece sp. PCC8801':1058.9374	('Cyanothece sp. ATCC51472':290.4144	'Crocosphaera watsonii WH8501':290.4145)290.415:768.52)1058.93:298.726)1357.66:384.955)1742.62:27.6099)1770.22:42.0898)1812.32:173.722)1986.04:133.59	('Chroococcidiopsis thermalis PCC7203':1862.761	(('Fischerella sp. JSC11':1360.7130000000002	('Richelia intracellularis HM01':1231.6930000000002	'Calothrix sp. PCC7103':1231.6988)1231.69:129.018)1360.71:224.206	('Nostoc sp. PCC7524':837.213	('Cylindrospermum stagnale PCC7417':789.106	'Nostoc azollae 0708':789.104)789.106:48.108000000000004)837.212:747.705)1584.92:277.843)1862.76:256.866)2119.63:40.4139)2160.04:205.553)2365.59:104.25659999999999)2469.85:302.9776)2772.83;
('Gloeobacter violaceus PCC7421':2650.82	(('Pseudanabaena sp. PCC7367':1568.44	'Pseudanabaena sp. PCC6802':1568.445)1568.44:828.389	(('Synechococcus sp. PCC7335':1574.024	('Synechococcus elongatus PCC7942':1154.9954	('Synechococcus spongiarum 142':678.6561	('Synechococcus sp. RCC307':458.193	((('P marinus subsp. marinus str. CCMP1375':191.079	('P marinus str. NATL2A':159.9493	('P marinus str. MIT9515':31.9985	'P marinus str. MIT9202':31.9983)31.9985:127.951)159.949:31.1301)191.079:117.255	(('Cyanobium sp. SAT1300':135.8264	'Synechococcus sp. WH8102':135.827)135.827:82.4102	('Synechococcus sp. RS9917':199.0265	('Synechococcus sp. CC9311':176.1266	'Synechococcus sp. WH7805':176.12730000000002)176.127:22.9)199.027:19.21)218.237:90.0971)308.334:137.141	(('Synechococcus sp. LL':195.291	('Synechococcus sp. GFB01':183.02710000000002	'Cyanobium sp. BaikalG2':183.0273)183.027:12.2635)195.291:63.3376	('Synechococcus sp. MW101C3':143.6338	'Cyanobium sp. CACIAM14':143.6341)143.634:114.994)258.628:186.847)445.476:12.717)458.193:220.463)678.656:476.342)1155:419.02700000000004)1574.03:678.342	(('Oscillatoria acuminata PCC6304':1971.828	('Microcoleus vaginatus FGP2':1205.6444000000001	'Lyngbya sp. PCC8106':1205.646)1205.65:766.185)1971.83:74.2192	(('Lyngbya majuscula 3L':1981.295	('Spirulina subsalsa PCC9445':1745.7232999999999	('Prochloron didemni P4 Papua New Guinea':1738.6346	(('Xenococcus sp. PCC7305':1272.276	('Leptolyngbya sp. PCC7376':1206.275	'Cyanobacterium aponinum PCC10605':1206.278)1206.28:65.9964)1272.28:440.341	(('Microcystis aeruginosa PCC9443':734.0698	'Cyanothece sp. PCC7424':734.0699999999999)734.07:358.4873	('Cyanothece sp. PCC8801':710.1226	('Cyanothece sp. ATCC51472':337.0953	'Crocosphaera watsonii WH8501':337.0967)337.095:373.027)710.122:382.43469999999996)1092.56:620.059)1712.62:26.0199)1738.64:7.0852)1745.72:235.577)1981.3:58.376	('Chroococcidiopsis thermalis PCC7203':1803.6245000000001	(('Fischerella sp. JSC11':1520.685	('Richelia intracellularis HM01':955.485	'Calothrix sp. PCC7103':955.4833)955.483:565.205)1520.69:101.021	('Nostoc sp. PCC7524':815.0937	('Cylindrospermum stagnale PCC7417':753.739	'Nostoc azollae 0708':753.7378)753.739:61.3557)815.094:806.615)1621.71:181.916)1803.63:236.05)2039.68:6.3755)2046.05:206.317)2252.37:144.4638)2396.83:253.9886)2650.82;
('Gloeobacter violaceus PCC7421':2579.53	(('Pseudanabaena sp. PCC7367':1756.56	'Pseudanabaena sp. PCC6802':1756.5569999999998)1756.56:703.624	(('Synechococcus sp. PCC7335':2187.6490000000003	('Synechococcus elongatus PCC7942':1844.5399	('Synechococcus spongiarum 142':615.1647	('Synechococcus sp. RCC307':485.84000000000003	((('P marinus subsp. marinus str. CCMP1375':206.03979999999999	('P marinus str. NATL2A':157.5924	('P marinus str. MIT9515':30.8936	'P marinus str. MIT9202':30.8935)30.8936:126.698)157.592:48.4469)206.039:124.7452	(('Cyanobium sp. SAT1300':106.5117	'Synechococcus sp. WH8102':106.51140000000001)106.511:39.9535	('Synechococcus sp. RS9917':122.24	('Synechococcus sp. CC9311':69.4355	'Synechococcus sp. WH7805':69.4354)69.4355:52.8045)122.24:24.2247)146.465:184.32)330.786:127.006	(('Synechococcus sp. LL':299.9908	('Synechococcus sp. GFB01':153.8859	'Cyanobium sp. BaikalG2':153.8858)153.886:146.106)299.991:48.7188	('Synechococcus sp. MW101C3':213.708	'Cyanobium sp. CACIAM14':213.70690000000002)213.707:135.004)348.71:109.079)457.791:28.0495)485.84:129.324)615.165:1229.38)1844.54:343.10400000000004)2187.65:198.311	(('Oscillatoria acuminata PCC6304':1751.552	('Microcoleus vaginatus FGP2':1016.0028000000001	'Lyngbya sp. PCC8106':1016.0020000000001)1016:735.553)1751.56:431.573	(('Lyngbya majuscula 3L':1987.953	('Spirulina subsalsa PCC9445':1825.337	('Prochloron didemni P4 Papua New Guinea':1748.4978999999998	(('Xenococcus sp. PCC7305':1150.2505999999998	('Leptolyngbya sp. PCC7376':1126.068	'Cyanobacterium aponinum PCC10605':1126.0683)1126.07:24.1853)1150.25:565.608	(('Microcystis aeruginosa PCC9443':995.0114	'Cyanothece sp. PCC7424':995.01)995.012:285.0925	('Cyanothece sp. PCC8801':894.5946	('Cyanothece sp. ATCC51472':327.1961	'Crocosphaera watsonii WH8501':327.1972)327.196:567.399)894.595:385.50800000000004)1280.1:435.757)1715.86:32.6318)1748.49:76.846)1825.34:162.608)1987.95:147.215	('Chroococcidiopsis thermalis PCC7203':1878.899	(('Fischerella sp. JSC11':1565.159	('Richelia intracellularis HM01':1398.921	'Calothrix sp. PCC7103':1398.918)1398.92:166.239)1565.16:71.7099	('Nostoc sp. PCC7524':526.4257	('Cylindrospermum stagnale PCC7417':427.474	'Nostoc azollae 0708':427.47529999999995)427.474:98.9491)526.425:1110.44)1636.87:242.036)1878.9:256.258)2135.16:47.9686)2183.13:202.828)2385.96:74.2247)2460.19:119.3449)2579.53;
('Gloeobacter violaceus PCC7421':2530.75	(('Pseudanabaena sp. PCC7367':1412.08	'Pseudanabaena sp. PCC6802':1412.0739)1412.08:1011.81	(('Synechococcus sp. PCC7335':2134.842	('Synechococcus elongatus PCC7942':1669.8922	('Synechococcus spongiarum 142':1068.0352	('Synechococcus sp. RCC307':784.725	((('P marinus subsp. marinus str. CCMP1375':222.31900000000002	('P marinus str. NATL2A':167.395	('P marinus str. MIT9515':56.3915	'P marinus str. MIT9202':56.3914)56.3916:111.003)167.395:54.9238)222.319:325.259	(('Cyanobium sp. SAT1300':106.47279999999999	'Synechococcus sp. WH8102':106.47279999999999)106.473:253.455	('Synechococcus sp. RS9917':196.1078	('Synechococcus sp. CC9311':153.183	'Synechococcus sp. WH7805':153.18349999999998)153.184:42.9237)196.107:163.819)359.928:187.65)547.578:186.932	(('Synechococcus sp. LL':306.65700000000004	('Synechococcus sp. GFB01':261.64750000000004	'Cyanobium sp. BaikalG2':261.6468)261.647:45.0098)306.657:44.9028	('Synechococcus sp. MW101C3':309.12440000000004	'Cyanobium sp. CACIAM14':309.125)309.125:42.4356)351.56:382.948)734.51:50.2153)784.725:283.307)1068.03:601.865)1669.9:464.9463)2134.84:71.9752	(('Oscillatoria acuminata PCC6304':1534.4070000000002	('Microcoleus vaginatus FGP2':1248.0324	'Lyngbya sp. PCC8106':1248.031)1248.03:286.375)1534.41:510.161	(('Lyngbya majuscula 3L':1952.17	('Spirulina subsalsa PCC9445':1779.96	('Prochloron didemni P4 Papua New Guinea':1762.5300000000002	(('Xenococcus sp. PCC7305':1422.798	('Leptolyngbya sp. PCC7376':1175.859	'Cyanobacterium aponinum PCC10605':1175.8590000000002)1175.86:246.938)1422.8:312.398	(('Microcystis aeruginosa PCC9443':1025.2924	'Cyanothece sp. PCC7424':1025.291)1025.29:320.7447	('Cyanothece sp. PCC8801':1136.4303000000002	('Cyanothece sp. ATCC51472':308.7613	'Crocosphaera watsonii WH8501':308.7621)308.762:827.671)1136.43:209.6033)1346.04:389.158)1735.2:27.3356)1762.53:17.424)1779.95:172.219)1952.17:85.0228	('Chroococcidiopsis thermalis PCC7203':1820.7549999999999	(('Fischerella sp. JSC11':1554.857	('Richelia intracellularis HM01':1058.244	'Calothrix sp. PCC7103':1058.2437)1058.25:496.612)1554.86:62.7565	('Nostoc sp. PCC7524':713.8897999999999	('Cylindrospermum stagnale PCC7417':500.62	'Nostoc azollae 0708':500.61999999999995)500.62:213.2677)713.889:903.726)1617.61:203.138)1820.75:216.446)2037.2:7.3688)2044.57:162.254)2206.82:217.0616)2423.88:106.8676)2530.75;
('Gloeobacter violaceus PCC7421':2704.21	(('Pseudanabaena sp. PCC7367':1494.33	'Pseudanabaena sp. PCC6802':1494.33)1494.33:817.293	(('Synechococcus sp. PCC7335':1553.955	('Synechococcus elongatus PCC7942':1339.5955000000001	('Synechococcus spongiarum 142':799.8512000000001	('Synechococcus sp. RCC307':631.047	((('P marinus subsp. marinus str. CCMP1375':191.73469999999998	('P marinus str. NATL2A':126.5006	('P marinus str. MIT9515':51.99379999999999	'P marinus str. MIT9202':51.993599999999994)51.9939:74.5069)126.501:65.2341)191.735:301.03999999999996	(('Cyanobium sp. SAT1300':141.8203	'Synechococcus sp. WH8102':141.8205)141.821:74.5145	('Synechococcus sp. RS9917':178.6833	('Synechococcus sp. CC9311':67.3766	'Synechococcus sp. WH7805':67.3767)67.3767:111.307)178.684:37.6517)216.335:276.44)492.775:62.5056	(('Synechococcus sp. LL':255.4683	('Synechococcus sp. GFB01':216.1881	'Cyanobium sp. BaikalG2':216.1882)216.188:39.2797)255.468:121.187	('Synechococcus sp. MW101C3':268.389	'Cyanobium sp. CACIAM14':268.3881)268.388:108.267)376.655:178.626)555.281:75.7676)631.047:168.804)799.851:539.749)1339.6:214.35590000000002)1553.95:672.705	(('Oscillatoria acuminata PCC6304':2001.2379999999998	('Microcoleus vaginatus FGP2':1604.4384	'Lyngbya sp. PCC8106':1604.437)1604.44:396.802)2001.24:117.493	(('Lyngbya majuscula 3L':1997.278	('Spirulina subsalsa PCC9445':1900.5225	('Prochloron didemni P4 Papua New Guinea':1861.4379	(('Xenococcus sp. PCC7305':1088.7250000000001	('Leptolyngbya sp. PCC7376':932.794	'Cyanobacterium aponinum PCC10605':932.7933)932.794:155.934)1088.73:750.534	(('Microcystis aeruginosa PCC9443':779.7703	'Cyanothece sp. PCC7424':779.77)779.771:302.43399999999997	('Cyanothece sp. PCC8801':780.4254	('Cyanothece sp. ATCC51472':285.6934	'Crocosphaera watsonii WH8501':285.6931)285.694:494.73199999999997)780.426:301.778)1082.2:757.057)1839.26:22.1727)1861.43:39.0944)1900.53:96.745)1997.27:101.267	('Chroococcidiopsis thermalis PCC7203':1948.866	(('Fischerella sp. JSC11':1518.341	('Richelia intracellularis HM01':1261.818	'Calothrix sp. PCC7103':1261.815)1261.82:256.523)1518.34:118.781	('Nostoc sp. PCC7524':1046.3106	('Cylindrospermum stagnale PCC7417':738.239	'Nostoc azollae 0708':738.2382)738.239:308.0745)1046.31:590.81)1637.12:311.749)1948.87:149.671)2098.54:20.1944)2118.74:107.926)2226.66:84.96180000000001)2311.62:392.5886)2704.21;
('Gloeobacter violaceus PCC7421':2599.91	(('Pseudanabaena sp. PCC7367':1317.86	'Pseudanabaena sp. PCC6802':1317.856)1317.86:1093.82	(('Synechococcus sp. PCC7335':2004.4080000000001	('Synechococcus elongatus PCC7942':1392.2806	('Synechococcus spongiarum 142':698.1492000000001	('Synechococcus sp. RCC307':478.257	((('P marinus subsp. marinus str. CCMP1375':215.28680000000003	('P marinus str. NATL2A':191.2933	('P marinus str. MIT9515':63.4047	'P marinus str. MIT9202':63.404599999999995)63.4048:127.888)191.293:23.9934)215.286:137.8742	(('Cyanobium sp. SAT1300':130.15630000000002	'Synechococcus sp. WH8102':130.1565)130.157:46.9418	('Synechococcus sp. RS9917':164.2028	('Synechococcus sp. CC9311':131.6035	'Synechococcus sp. WH7805':131.6034)131.603:32.5992)164.202:12.8958)177.099:176.062)353.161:107.706	(('Synechococcus sp. LL':273.0136	('Synechococcus sp. GFB01':217.24790000000002	'Cyanobium sp. BaikalG2':217.2478)217.248:55.7662)273.014:26.7925	('Synechococcus sp. MW101C3':171.94729999999998	'Cyanobium sp. CACIAM14':171.9475)171.948:127.859)299.806:161.061)460.867:17.3906)478.257:219.89)698.149:694.134)1392.28:612.128)2004.41:191.779	(('Oscillatoria acuminata PCC6304':2017.671	('Microcoleus vaginatus FGP2':1282.5195999999999	'Lyngbya sp. PCC8106':1282.5149999999999)1282.51:735.156)2017.67:100.097	(('Lyngbya majuscula 3L':2011.8980000000001	('Spirulina subsalsa PCC9445':1890.7460999999998	('Prochloron didemni P4 Papua New Guinea':1841.8998	(('Xenococcus sp. PCC7305':1132.219	('Leptolyngbya sp. PCC7376':985.906	'Cyanobacterium aponinum PCC10605':985.9051)985.906:146.314)1132.22:692.013	(('Microcystis aeruginosa PCC9443':1297.0403999999999	'Cyanothece sp. PCC7424':1297.045)1297.04:265.885	('Cyanothece sp. PCC8801':658.8158999999999	('Cyanothece sp. ATCC51472':209.2363	'Crocosphaera watsonii WH8501':209.2359)209.236:449.57900000000006)658.816:904.1147)1562.93:261.301)1824.23:17.6708)1841.9:48.8377)1890.74:121.156)2011.89:104.362	('Chroococcidiopsis thermalis PCC7203':1819.392	(('Fischerella sp. JSC11':1625.83	('Richelia intracellularis HM01':1394.6999999999998	'Calothrix sp. PCC7103':1394.694)1394.7:231.134)1625.83:25.361	('Nostoc sp. PCC7524':1226.1699	('Cylindrospermum stagnale PCC7417':818.493	'Nostoc azollae 0708':818.492)818.493:407.67600000000004)1226.17:425.023)1651.19:168.203)1819.4:296.863)2116.26:1.5089)2117.77:78.4197)2196.19:215.4926)2411.68:188.22930000000002)2599.91;
('Gloeobacter violaceus PCC7421':2600.78	(('Pseudanabaena sp. PCC7367':1212.55	'Pseudanabaena sp. PCC6802':1212.551)1212.55:1160.17	(('Synechococcus sp. PCC7335':1953.0900000000001	('Synechococcus elongatus PCC7942':1445.6515000000002	('Synechococcus spongiarum 142':1008.7582	('Synechococcus sp. RCC307':689.982	((('P marinus subsp. marinus str. CCMP1375':191.80790000000002	('P marinus str. NATL2A':152.09449999999998	('P marinus str. MIT9515':63.2573	'P marinus str. MIT9202':63.2572)63.2573:88.8369)152.094:39.7139)191.808:315.226	(('Cyanobium sp. SAT1300':124.16499999999999	'Synechococcus sp. WH8102':124.1654)124.165:36.189	('Synechococcus sp. RS9917':154.1556	('Synechococcus sp. CC9311':82.0371	'Synechococcus sp. WH7805':82.03699999999999)82.0372:72.1183)154.156:6.1989)160.355:346.681)507.036:151.604	(('Synechococcus sp. LL':368.847	('Synechococcus sp. GFB01':212.9549	'Cyanobium sp. BaikalG2':212.9551)212.956:155.892)368.847:74.0957	('Synechococcus sp. MW101C3':348.339	'Cyanobium sp. CACIAM14':348.3399)348.34:94.6031)442.943:215.696)658.64:31.3427)689.982:318.778)1008.76:436.895)1445.65:507.4383)1953.09:324.374	(('Oscillatoria acuminata PCC6304':1709.199	('Microcoleus vaginatus FGP2':1474.9161	'Lyngbya sp. PCC8106':1474.9160000000002)1474.92:234.284)1709.2:416.791	(('Lyngbya majuscula 3L':1991.2450000000001	('Spirulina subsalsa PCC9445':1822.681	('Prochloron didemni P4 Papua New Guinea':1738.7384000000002	(('Xenococcus sp. PCC7305':1366.629	('Leptolyngbya sp. PCC7376':1247.3799999999999	'Cyanobacterium aponinum PCC10605':1247.382)1247.38:119.247)1366.63:327.742	(('Microcystis aeruginosa PCC9443':988.0148999999999	'Cyanothece sp. PCC7424':988.0150000000001)988.015:297.1721	('Cyanothece sp. PCC8801':857.8398000000001	('Cyanothece sp. ATCC51472':317.3626	'Crocosphaera watsonii WH8501':317.3609)317.363:540.4760000000001)857.839:427.347)1285.19:409.186)1694.37:44.3625)1738.74:83.9471)1822.68:168.561)1991.24:132.7	('Chroococcidiopsis thermalis PCC7203':1885.4482	(('Fischerella sp. JSC11':1587.996	('Richelia intracellularis HM01':989.483	'Calothrix sp. PCC7103':989.4833)989.483:598.515)1588:76.524	('Nostoc sp. PCC7524':1045.186	('Cylindrospermum stagnale PCC7417':865.472	'Nostoc azollae 0708':865.4723999999999)865.472:179.71460000000002)1045.19:619.334)1664.52:220.929)1885.45:238.492)2123.94:2.0477)2125.99:151.473)2277.46:95.2506)2372.72:228.0643)2600.78;
('Gloeobacter violaceus PCC7421':2655.35	(('Pseudanabaena sp. PCC7367':1286.15	'Pseudanabaena sp. PCC6802':1286.1503)1286.15:1153.68	(('Synechococcus sp. PCC7335':2002.308	('Synechococcus elongatus PCC7942':1398.1293	('Synechococcus spongiarum 142':704.2974999999999	('Synechococcus sp. RCC307':484.596	((('P marinus subsp. marinus str. CCMP1375':211.11700000000002	('P marinus str. NATL2A':131.6101	('P marinus str. MIT9515':33.0105	'P marinus str. MIT9202':33.0104)33.0105:98.5997)131.61:79.5067)211.117:166.2095	(('Cyanobium sp. SAT1300':152.56570000000002	'Synechococcus sp. WH8102':152.56539999999998)152.566:62.4803	('Synechococcus sp. RS9917':172.4282	('Synechococcus sp. CC9311':113.06569999999999	'Synechococcus sp. WH7805':113.066)113.066:59.3622)172.428:42.6178)215.047:162.281)377.326:52.0321	(('Synechococcus sp. LL':201.282	('Synechococcus sp. GFB01':182.9219	'Cyanobium sp. BaikalG2':182.9216)182.922:18.3605)201.282:171.197	('Synechococcus sp. MW101C3':320.43309999999997	'Cyanobium sp. CACIAM14':320.433)320.433:52.0472)372.48:56.8794)429.358:55.2371)484.596:219.7)704.298:693.835)1398.13:604.175)2002.31:310.238	(('Oscillatoria acuminata PCC6304':1790.3700000000001	('Microcoleus vaginatus FGP2':1707.247	'Lyngbya sp. PCC8106':1707.2462)1707.24:83.1244)1790.37:351.502	(('Lyngbya majuscula 3L':2035.337	('Spirulina subsalsa PCC9445':1907.667	('Prochloron didemni P4 Papua New Guinea':1772.1975	(('Xenococcus sp. PCC7305':1148.7559999999999	('Leptolyngbya sp. PCC7376':829.923	'Cyanobacterium aponinum PCC10605':829.9247)829.923:318.833)1148.75:556.046	(('Microcystis aeruginosa PCC9443':591.883	'Cyanothece sp. PCC7424':591.884)591.883:506.58799999999997	('Cyanothece sp. PCC8801':664.2351	('Cyanothece sp. ATCC51472':152.79510000000002	'Crocosphaera watsonii WH8501':152.7953)152.795:511.44)664.236:434.23699999999997)1098.47:606.331)1704.8:67.3917)1772.19:135.468)1907.66:127.679)2035.34:106.259	('Chroococcidiopsis thermalis PCC7203':1859.3906	(('Fischerella sp. JSC11':1653.1930000000002	('Richelia intracellularis HM01':1503.122	'Calothrix sp. PCC7103':1503.116)1503.12:150.075)1653.2:117.911	('Nostoc sp. PCC7524':635.629	('Cylindrospermum stagnale PCC7417':384.532	'Nostoc azollae 0708':384.53020000000004)384.532:251.09789999999998)635.629:1135.48)1771.11:88.285)1859.39:282.208)2141.6:0.2687)2141.87:170.675)2312.54:127.27929999999999)2439.82:215.5249)2655.35;
('Gloeobacter violaceus PCC7421':2705.49	(('Pseudanabaena sp. PCC7367':1408.49	'Pseudanabaena sp. PCC6802':1408.4859999999999)1408.49:1059.46	(('Synechococcus sp. PCC7335':2089.877	('Synechococcus elongatus PCC7942':1484.7673	('Synechococcus spongiarum 142':652.3831	('Synechococcus sp. RCC307':519.431	((('P marinus subsp. marinus str. CCMP1375':165.66060000000002	('P marinus str. NATL2A':152.2964	('P marinus str. MIT9515':46.82	'P marinus str. MIT9202':46.8198)46.82:105.476)152.296:13.3647)165.661:179.04340000000002	(('Cyanobium sp. SAT1300':124.59009999999999	'Synechococcus sp. WH8102':124.59049999999999)124.591:190.673	('Synechococcus sp. RS9917':227.1143	('Synechococcus sp. CC9311':202.6479	'Synechococcus sp. WH7805':202.64790000000002)202.648:24.4663)227.114:88.1494)315.263:29.4416)344.705:57.3434	(('Synechococcus sp. LL':174.1504	('Synechococcus sp. GFB01':167.4196	'Cyanobium sp. BaikalG2':167.41989999999998)167.42:6.7303)174.151:135.277	('Synechococcus sp. MW101C3':232.7054	'Cyanobium sp. CACIAM14':232.7047)232.705:76.7225)309.428:92.6208)402.048:117.384)519.431:132.951)652.383:832.39)1484.77:605.111)2089.88:289.736	(('Oscillatoria acuminata PCC6304':1717.984	('Microcoleus vaginatus FGP2':1027.0566	'Lyngbya sp. PCC8106':1027.056)1027.06:690.928)1717.99:487.389	(('Lyngbya majuscula 3L':2037.5819999999999	('Spirulina subsalsa PCC9445':1952.398	('Prochloron didemni P4 Papua New Guinea':1730.5100999999997	(('Xenococcus sp. PCC7305':1074.579	('Leptolyngbya sp. PCC7376':966.409	'Cyanobacterium aponinum PCC10605':966.4090000000001)966.409:108.169)1074.58:615.023	(('Microcystis aeruginosa PCC9443':802.7103	'Cyanothece sp. PCC7424':802.711)802.711:392.4242	('Cyanothece sp. PCC8801':981.0435	('Cyanothece sp. ATCC51472':357.936	'Crocosphaera watsonii WH8501':357.93519999999995)357.935:623.108)981.043:214.0893)1195.13:494.466)1689.6:40.9048)1730.51:221.891)1952.4:85.1801)2037.58:164.699	('Chroococcidiopsis thermalis PCC7203':1815.2420000000002	(('Fischerella sp. JSC11':1552.549	('Richelia intracellularis HM01':1381.796	'Calothrix sp. PCC7103':1381.8020000000001)1381.8:170.751)1552.55:48.8102	('Nostoc sp. PCC7524':549.4508000000001	('Cylindrospermum stagnale PCC7417':417.738	'Nostoc azollae 0708':417.7375)417.738:131.7118)549.451:1051.91)1601.36:213.885)1815.24:387.034)2202.28:3.0982)2205.37:174.244)2379.62:88.3323)2467.95:237.53969999999998)2705.49;
('Gloeobacter violaceus PCC7421':2669.51	(('Pseudanabaena sp. PCC7367':1995.48	'Pseudanabaena sp. PCC6802':1995.474)1995.48:492.3	(('Synechococcus sp. PCC7335':1920.9859999999999	('Synechococcus elongatus PCC7942':1518.8403	('Synechococcus spongiarum 142':604.1214	('Synechococcus sp. RCC307':523.1659999999999	((('P marinus subsp. marinus str. CCMP1375':165.3186	('P marinus str. NATL2A':115.5426	('P marinus str. MIT9515':26.503099999999996	'P marinus str. MIT9202':26.5029)26.5031:89.0396)115.543:49.7754)165.318:136.67430000000002	(('Cyanobium sp. SAT1300':98.2468	'Synechococcus sp. WH8102':98.247)98.2469:30.2313	('Synechococcus sp. RS9917':109.14150000000001	('Synechococcus sp. CC9311':81.2646	'Synechococcus sp. WH7805':81.2644)81.2647:27.8771)109.141:19.3366)128.478:173.514)301.993:72.5172	(('Synechococcus sp. LL':197.3775	('Synechococcus sp. GFB01':177.6978	'Cyanobium sp. BaikalG2':177.6974)177.697:19.6804)197.378:41.3253	('Synechococcus sp. MW101C3':108.04220000000001	'Cyanobium sp. CACIAM14':108.0425)108.042:130.661)238.703:135.806)374.51:148.657)523.165:80.955)604.122:914.721)1518.84:402.142)1920.99:413.067	(('Oscillatoria acuminata PCC6304':1540.077	('Microcoleus vaginatus FGP2':1008.6388	'Lyngbya sp. PCC8106':1008.6389999999999)1008.64:531.441)1540.08:592.647	(('Lyngbya majuscula 3L':2010.748	('Spirulina subsalsa PCC9445':1863.339	('Prochloron didemni P4 Papua New Guinea':1796.9637	(('Xenococcus sp. PCC7305':1351.5059999999999	('Leptolyngbya sp. PCC7376':1173.062	'Cyanobacterium aponinum PCC10605':1173.062)1173.06:178.442)1351.51:427.276	(('Microcystis aeruginosa PCC9443':1168.1928	'Cyanothece sp. PCC7424':1168.193)1168.19:335.005	('Cyanothece sp. PCC8801':1378.4846	('Cyanothece sp. ATCC51472':184.68619999999999	'Crocosphaera watsonii WH8501':184.6868)184.686:1193.8049999999998)1378.49:124.7088)1503.2:275.582)1778.78:18.1872)1796.97:66.3688)1863.34:147.407)2010.74:57.6966	('Chroococcidiopsis thermalis PCC7203':1770.7772	(('Fischerella sp. JSC11':1265.155	('Richelia intracellularis HM01':1156.559	'Calothrix sp. PCC7103':1156.5648)1156.56:108.595)1265.16:350.875	('Nostoc sp. PCC7524':411.5411	('Cylindrospermum stagnale PCC7417':314.124	'Nostoc azollae 0708':314.1245)314.124:97.4165)411.541:1204.49)1616.03:154.751)1770.78:297.661)2068.44:64.2836)2132.72:201.327)2334.05:153.7244)2487.78:181.7333)2669.51;
('Gloeobacter violaceus PCC7421':2788.89	(('Pseudanabaena sp. PCC7367':1810.08	'Pseudanabaena sp. PCC6802':1810.0749999999998)1810.08:766.964	(('Synechococcus sp. PCC7335':2215.991	('Synechococcus elongatus PCC7942':1314.575	('Synechococcus spongiarum 142':698.594	('Synechococcus sp. RCC307':592.999	((('P marinus subsp. marinus str. CCMP1375':228.7293	('P marinus str. NATL2A':195.45329999999998	('P marinus str. MIT9515':36.992200000000004	'P marinus str. MIT9202':36.992000000000004)36.9922:158.462)195.454:33.2756)228.729:266.6653	(('Cyanobium sp. SAT1300':40.8202	'Synechococcus sp. WH8102':40.8202)40.8203:187.166	('Synechococcus sp. RS9917':207.8589	('Synechococcus sp. CC9311':190.6547	'Synechococcus sp. WH7805':190.65449999999998)190.655:17.2039)207.859:20.1269)227.986:267.409)495.394:77.5841	(('Synechococcus sp. LL':328.3362	('Synechococcus sp. GFB01':209.506	'Cyanobium sp. BaikalG2':209.50560000000002)209.506:118.83)328.336:47.0215	('Synechococcus sp. MW101C3':364.26300000000003	'Cyanobium sp. CACIAM14':364.2622)364.263:11.0945)375.357:197.622)572.978:20.0194)592.999:105.596)698.594:615.976)1314.57:901.4169999999999)2215.99:229.823	(('Oscillatoria acuminata PCC6304':1754.383	('Microcoleus vaginatus FGP2':1579.2540000000001	'Lyngbya sp. PCC8106':1579.251)1579.25:175.137)1754.38:484.553	(('Lyngbya majuscula 3L':2047.732	('Spirulina subsalsa PCC9445':1883.118	('Prochloron didemni P4 Papua New Guinea':1845.3346000000001	(('Xenococcus sp. PCC7305':1383.881	('Leptolyngbya sp. PCC7376':1215.142	'Cyanobacterium aponinum PCC10605':1215.141)1215.14:168.739)1383.88:394.346	(('Microcystis aeruginosa PCC9443':745.2211000000001	'Cyanothece sp. PCC7424':745.222)745.221:623.9908	('Cyanothece sp. PCC8801':1019.6184999999999	('Cyanothece sp. ATCC51472':282.38419999999996	'Crocosphaera watsonii WH8501':282.3843)282.384:737.2330000000001)1019.62:349.594)1369.21:409.013)1778.23:67.1118)1845.34:37.7858)1883.12:164.604)2047.73:164.641	('Chroococcidiopsis thermalis PCC7203':1923.964	(('Fischerella sp. JSC11':1618.243	('Richelia intracellularis HM01':1516.167	'Calothrix sp. PCC7103':1516.1631)1516.16:102.077)1618.24:35.0666	('Nostoc sp. PCC7524':887.7991999999999	('Cylindrospermum stagnale PCC7417':735.511	'Nostoc azollae 0708':735.512)735.511:152.2885)887.799:765.508)1653.31:270.653)1923.96:288.407)2212.37:26.5714)2238.94:206.873)2445.81:131.2283)2577.04:211.84969999999998)2788.89;
('Gloeobacter violaceus PCC7421':2551.07	(('Pseudanabaena sp. PCC7367':1423.19	'Pseudanabaena sp. PCC6802':1423.1860000000001)1423.19:906.349	(('Synechococcus sp. PCC7335':1880.0770000000002	('Synechococcus elongatus PCC7942':1354.3293999999999	('Synechococcus spongiarum 142':872.3487	('Synechococcus sp. RCC307':657.313	((('P marinus subsp. marinus str. CCMP1375':181.04860000000002	('P marinus str. NATL2A':151.2387	('P marinus str. MIT9515':44.213	'P marinus str. MIT9202':44.213)44.213:107.026)151.239:29.8095)181.049:252.36929999999998	(('Cyanobium sp. SAT1300':165.49320000000003	'Synechococcus sp. WH8102':165.4933)165.493:24.8862	('Synechococcus sp. RS9917':177.2339	('Synechococcus sp. CC9311':104.1962	'Synechococcus sp. WH7805':104.1964)104.196:73.0371)177.233:13.1458)190.379:243.038)433.419:35.5751	(('Synechococcus sp. LL':298.466	('Synechococcus sp. GFB01':285.105	'Cyanobium sp. BaikalG2':285.10450000000003)285.105:13.3619)298.466:72.1718	('Synechococcus sp. MW101C3':269.3526	'Cyanobium sp. CACIAM14':269.3525)269.353:101.286)370.638:98.3544)468.994:188.32)657.314:215.035)872.349:481.984)1354.33:525.7470000000001)1880.08:312.047	(('Oscillatoria acuminata PCC6304':1225.355	('Microcoleus vaginatus FGP2':1016.3987	'Lyngbya sp. PCC8106':1016.3982)1016.4:208.958)1225.36:802.14	(('Lyngbya majuscula 3L':1957.788	('Spirulina subsalsa PCC9445':1824.915	('Prochloron didemni P4 Papua New Guinea':1790.3842000000002	(('Xenococcus sp. PCC7305':1352.4066	('Leptolyngbya sp. PCC7376':1082.777	'Cyanobacterium aponinum PCC10605':1082.778)1082.78:269.628)1352.41:357.333	(('Microcystis aeruginosa PCC9443':796.4789999999999	'Cyanothece sp. PCC7424':796.481)796.48:550.3520000000001	('Cyanothece sp. PCC8801':1056.5063	('Cyanothece sp. ATCC51472':416.0445	'Crocosphaera watsonii WH8501':416.0438)416.044:640.4639999999999)1056.51:290.3256)1346.83:362.908)1709.74:80.6469)1790.39:34.5294)1824.92:132.875)1957.79:69.3429	('Chroococcidiopsis thermalis PCC7203':1811.422	(('Fischerella sp. JSC11':1550.2649999999999	('Richelia intracellularis HM01':763.9904000000001	'Calothrix sp. PCC7103':763.9896)763.991:786.275)1550.26:44.2368	('Nostoc sp. PCC7524':590.2617	('Cylindrospermum stagnale PCC7417':524.788	'Nostoc azollae 0708':524.787)524.788:65.4733)590.262:1004.24)1594.5:216.92)1811.42:215.711)2027.13:0.3645)2027.5:164.626)2192.12:137.412)2329.53:221.5344)2551.07;
('Gloeobacter violaceus PCC7421':2741	(('Pseudanabaena sp. PCC7367':1119.87	'Pseudanabaena sp. PCC6802':1119.862)1119.87:1473.52	(('Synechococcus sp. PCC7335':2135.4410000000003	('Synechococcus elongatus PCC7942':1827.4909	('Synechococcus spongiarum 142':1306.3504	('Synechococcus sp. RCC307':1065.569	((('P marinus subsp. marinus str. CCMP1375':253.9229	('P marinus str. NATL2A':197.5562	('P marinus str. MIT9515':85.4508	'P marinus str. MIT9202':85.4504)85.4509:112.105)197.556:56.367)253.923:307.9789	(('Cyanobium sp. SAT1300':348.82020000000006	'Synechococcus sp. WH8102':348.8203)348.82:54.209	('Synechococcus sp. RS9917':177.8974	('Synechococcus sp. CC9311':158.6558	'Synechococcus sp. WH7805':158.65529999999998)158.655:19.2422)177.897:225.132)403.029:158.873)561.903:172.251	(('Synechococcus sp. LL':391.0553	('Synechococcus sp. GFB01':239.136	'Cyanobium sp. BaikalG2':239.1361)239.136:151.92)391.055:140.703	('Synechococcus sp. MW101C3':328.596	'Cyanobium sp. CACIAM14':328.5973)328.596:203.163)531.758:202.395)734.155:331.414)1065.57:240.782)1306.35:521.138)1827.49:307.953)2135.44:340.013	(('Oscillatoria acuminata PCC6304':2096.37	('Microcoleus vaginatus FGP2':1895.1209	'Lyngbya sp. PCC8106':1895.1149999999998)1895.12:201.255)2096.37:234.038	(('Lyngbya majuscula 3L':2046.838	('Spirulina subsalsa PCC9445':1877.0639	('Prochloron didemni P4 Papua New Guinea':1807.4399999999998	(('Xenococcus sp. PCC7305':1284.4477	('Leptolyngbya sp. PCC7376':1152.887	'Cyanobacterium aponinum PCC10605':1152.887)1152.89:131.557)1284.45:473.883	(('Microcystis aeruginosa PCC9443':755.8482	'Cyanothece sp. PCC7424':755.85)755.848:382.87510000000003	('Cyanothece sp. PCC8801':872.8193	('Cyanothece sp. ATCC51472':248.6996	'Crocosphaera watsonii WH8501':248.6996)248.7:624.1179999999999)872.819:265.905)1138.72:619.606)1758.33:49.1063)1807.44:69.6298)1877.07:169.774)2046.84:185.227	('Chroococcidiopsis thermalis PCC7203':1867.2239	(('Fischerella sp. JSC11':1571.464	('Richelia intracellularis HM01':1270.399	'Calothrix sp. PCC7103':1270.4013)1270.4:301.066)1571.46:60.5163	('Nostoc sp. PCC7524':877.6030999999999	('Cylindrospermum stagnale PCC7417':635.013	'Nostoc azollae 0708':635.011)635.013:242.5906)877.604:754.378)1631.98:235.239)1867.22:364.846)2232.07:98.344)2330.41:145.042)2475.45:117.92739999999999)2593.38:147.6188)2741;
('Gloeobacter violaceus PCC7421':2586.23	(('Pseudanabaena sp. PCC7367':1168.89	'Pseudanabaena sp. PCC6802':1168.887)1168.89:1189.15	(('Synechococcus sp. PCC7335':2063.266	('Synechococcus elongatus PCC7942':1289.9828	('Synechococcus spongiarum 142':577.3658	('Synechococcus sp. RCC307':520.357	((('P marinus subsp. marinus str. CCMP1375':154.5521	('P marinus str. NATL2A':109.768	('P marinus str. MIT9515':39.7566	'P marinus str. MIT9202':39.7564)39.7566:70.0115)109.768:44.7841)154.553:228.01	(('Cyanobium sp. SAT1300':53.2076	'Synechococcus sp. WH8102':53.2077)53.2078:165.029	('Synechococcus sp. RS9917':165.8528	('Synechococcus sp. CC9311':137.8189	'Synechococcus sp. WH7805':137.8195)137.819:28.0336)165.853:52.384)218.237:164.326)382.563:68.0589	(('Synechococcus sp. LL':259.6793	('Synechococcus sp. GFB01':223.6145	'Cyanobium sp. BaikalG2':223.6139)223.615:36.0647)259.679:52.689	('Synechococcus sp. MW101C3':163.3514	'Cyanobium sp. CACIAM14':163.35150000000002)163.352:149.016)312.368:138.254)450.622:69.7358)520.357:57.0069)577.365:712.617)1289.98:773.2850000000001)2063.27:196.195	(('Oscillatoria acuminata PCC6304':1716.1490000000001	('Microcoleus vaginatus FGP2':1556.3735	'Lyngbya sp. PCC8106':1556.373)1556.38:159.78)1716.15:431.815	(('Lyngbya majuscula 3L':1952.719	('Spirulina subsalsa PCC9445':1805.1199	('Prochloron didemni P4 Papua New Guinea':1711.9390999999998	(('Xenococcus sp. PCC7305':973.0829999999999	('Leptolyngbya sp. PCC7376':961.322	'Cyanobacterium aponinum PCC10605':961.322)961.322:11.7609)973.083:735.645	(('Microcystis aeruginosa PCC9443':735.3778	'Cyanothece sp. PCC7424':735.3779999999999)735.378:348.5002	('Cyanothece sp. PCC8801':727.9863	('Cyanothece sp. ATCC51472':346.93800000000005	'Crocosphaera watsonii WH8501':346.9386)346.939:381.049)727.986:355.892)1083.88:624.849)1708.73:3.2077)1711.94:93.1844)1805.12:147.603)1952.72:119.137	('Chroococcidiopsis thermalis PCC7203':1919.1871999999998	(('Fischerella sp. JSC11':1608.2489999999998	('Richelia intracellularis HM01':1182.437	'Calothrix sp. PCC7103':1182.437)1182.44:425.81)1608.25:7.436	('Nostoc sp. PCC7524':391.9592	('Cylindrospermum stagnale PCC7417':368.833	'Nostoc azollae 0708':368.8318)368.833:23.1266)391.959:1223.72)1615.68:303.507)1919.19:152.671)2071.86:76.107)2147.97:111.495)2259.46:98.5787)2358.04:228.1889)2586.23;
('Gloeobacter violaceus PCC7421':2761.49	(('Pseudanabaena sp. PCC7367':1309.83	'Pseudanabaena sp. PCC6802':1309.833)1309.83:1281.5	(('Synechococcus sp. PCC7335':2248.8410000000003	('Synechococcus elongatus PCC7942':1948.748	('Synechococcus spongiarum 142':995.7728999999999	('Synechococcus sp. RCC307':768.605	((('P marinus subsp. marinus str. CCMP1375':286.07820000000004	('P marinus str. NATL2A':172.81920000000002	('P marinus str. MIT9515':45.627	'P marinus str. MIT9202':45.627)45.6271:127.192)172.82:113.258)286.078:384.2305	(('Cyanobium sp. SAT1300':92.96690000000001	'Synechococcus sp. WH8102':92.9667)92.9671:142.008	('Synechococcus sp. RS9917':196.6577	('Synechococcus sp. CC9311':67.48	'Synechococcus sp. WH7805':67.4799)67.4801:129.177)196.657:38.3173)234.975:435.332)670.308:84.06	(('Synechococcus sp. LL':286.261	('Synechococcus sp. GFB01':261.7548	'Cyanobium sp. BaikalG2':261.7548)261.755:24.506)286.261:175.866	('Synechococcus sp. MW101C3':371.379	'Cyanobium sp. CACIAM14':371.37919999999997)371.38:90.7478)462.127:292.24)754.368:14.2412)768.606:227.165)995.773:952.971)1948.74:300.1017)2248.84:286.275	(('Oscillatoria acuminata PCC6304':1496.682	('Microcoleus vaginatus FGP2':1264.2807	'Lyngbya sp. PCC8106':1264.283)1264.28:232.401)1496.68:821.654	(('Lyngbya majuscula 3L':2112.77	('Spirulina subsalsa PCC9445':1869.8097	('Prochloron didemni P4 Papua New Guinea':1861.5204	(('Xenococcus sp. PCC7305':1443.987	('Leptolyngbya sp. PCC7376':1295.539	'Cyanobacterium aponinum PCC10605':1295.541)1295.54:148.45)1443.99:366.845	(('Microcystis aeruginosa PCC9443':1208.0609	'Cyanothece sp. PCC7424':1208.0549999999998)1208.06:249.99400000000003	('Cyanothece sp. PCC8801':984.6514	('Cyanothece sp. ATCC51472':259.4514	'Crocosphaera watsonii WH8501':259.451)259.451:725.197)984.651:473.399)1458.05:352.783)1810.83:50.6893)1861.52:8.2902)1869.81:242.962)2112.77:145.663	('Chroococcidiopsis thermalis PCC7203':2118.9067999999997	(('Fischerella sp. JSC11':1728.281	('Richelia intracellularis HM01':1239.423	'Calothrix sp. PCC7103':1239.4216)1239.42:488.861)1728.28:34.2747	('Nostoc sp. PCC7524':768.6638	('Cylindrospermum stagnale PCC7417':637.473	'Nostoc azollae 0708':637.473)637.473:131.18980000000002)768.663:993.893)1762.56:356.354)2118.91:139.53)2258.44:59.8967)2318.34:216.787)2535.12:56.2123)2591.33:170.1552)2761.49;
('Gloeobacter violaceus PCC7421':2579.22	(('Pseudanabaena sp. PCC7367':927.322	'Pseudanabaena sp. PCC6802':927.3222)927.322:1485.92	(('Synechococcus sp. PCC7335':2002.0030000000002	('Synechococcus elongatus PCC7942':1544.3386	('Synechococcus spongiarum 142':748.8215	('Synechococcus sp. RCC307':600.9590000000001	((('P marinus subsp. marinus str. CCMP1375':194.2652	('P marinus str. NATL2A':148.2775	('P marinus str. MIT9515':29.8646	'P marinus str. MIT9202':29.8645)29.8646:118.412)148.277:45.988)194.265:213.337	(('Cyanobium sp. SAT1300':101.4095	'Synechococcus sp. WH8102':101.4096)101.409:113.354	('Synechococcus sp. RS9917':205.3008	('Synechococcus sp. CC9311':59.579699999999995	'Synechococcus sp. WH7805':59.5796)59.5798:145.721)205.301:9.4628)214.764:192.838)407.602:154.952	(('Synechococcus sp. LL':201.6153	('Synechococcus sp. GFB01':120.46860000000001	'Cyanobium sp. BaikalG2':120.46900000000001)120.469:81.1469)201.615:37.4012	('Synechococcus sp. MW101C3':209.5529	'Cyanobium sp. CACIAM14':209.5535)209.553:29.4637)239.017:323.537)562.553:38.4048)600.958:147.862)748.821:795.516)1544.34:457.667)2002:236.235	(('Oscillatoria acuminata PCC6304':1911.027	('Microcoleus vaginatus FGP2':695.7097	'Lyngbya sp. PCC8106':695.7080000000001)695.708:1215.32)1911.02:233.864	(('Lyngbya majuscula 3L':1958.645	('Spirulina subsalsa PCC9445':1781.3487	('Prochloron didemni P4 Papua New Guinea':1746.7751	(('Xenococcus sp. PCC7305':1397.8670000000002	('Leptolyngbya sp. PCC7376':1382.932	'Cyanobacterium aponinum PCC10605':1382.938)1382.93:14.9307)1397.87:337.112	(('Microcystis aeruginosa PCC9443':882.2811999999999	'Cyanothece sp. PCC7424':882.281)882.281:79.664	('Cyanothece sp. PCC8801':761.2564	('Cyanothece sp. ATCC51472':373.3502	'Crocosphaera watsonii WH8501':373.3503)373.351:387.908)761.257:200.6871)961.946:773.034)1734.98:11.8038)1746.78:34.5703)1781.35:177.289)1958.64:125.685	('Chroococcidiopsis thermalis PCC7203':1942.534	(('Fischerella sp. JSC11':1792.5140000000001	('Richelia intracellularis HM01':1741.05	'Calothrix sp. PCC7103':1741.0520000000001)1741.05:51.4605)1792.51:26.389	('Nostoc sp. PCC7524':904.32	('Cylindrospermum stagnale PCC7417':587.072	'Nostoc azollae 0708':587.0699999999999)587.072:317.2502)904.32:914.581)1818.9:123.63)1942.53:141.793)2084.33:60.5629)2144.89:93.3502)2238.24:175.0042)2413.24:165.9764)2579.22;
('Gloeobacter violaceus PCC7421':2773.43	(('Pseudanabaena sp. PCC7367':1396.83	'Pseudanabaena sp. PCC6802':1396.8289)1396.83:1069.25	(('Synechococcus sp. PCC7335':1528.9	('Synechococcus elongatus PCC7942':1200.5205	('Synechococcus spongiarum 142':758.5508	('Synechococcus sp. RCC307':626.0440000000001	((('P marinus subsp. marinus str. CCMP1375':245.522	('P marinus str. NATL2A':125.00489999999999	('P marinus str. MIT9515':37.439099999999996	'P marinus str. MIT9202':37.439)37.4392:87.566)125.005:120.517)245.522:153.34650000000002	(('Cyanobium sp. SAT1300':133.2452	'Synechococcus sp. WH8102':133.2456)133.246:31.946	('Synechococcus sp. RS9917':119.26070000000001	('Synechococcus sp. CC9311':43.0252	'Synechococcus sp. WH7805':43.0253)43.0254:76.2352)119.261:45.931)165.192:233.677)398.87:114.505	(('Synechococcus sp. LL':351.66499999999996	('Synechococcus sp. GFB01':224.4041	'Cyanobium sp. BaikalG2':224.4047)224.405:127.26)351.665:108.087	('Synechococcus sp. MW101C3':178.37720000000002	'Cyanobium sp. CACIAM14':178.377)178.377:281.375)459.752:53.6223)513.375:112.668)626.043:132.509)758.551:441.968)1200.52:328.37800000000004)1528.9:843.791	(('Oscillatoria acuminata PCC6304':2001.247	('Microcoleus vaginatus FGP2':1059.56	'Lyngbya sp. PCC8106':1059.56)1059.56:941.685)2001.25:80.1765	(('Lyngbya majuscula 3L':1924.588	('Spirulina subsalsa PCC9445':1795.799	('Prochloron didemni P4 Papua New Guinea':1781.772	(('Xenococcus sp. PCC7305':1247.5539999999999	('Leptolyngbya sp. PCC7376':866.531	'Cyanobacterium aponinum PCC10605':866.5295)866.53:381.025)1247.56:460.911	(('Microcystis aeruginosa PCC9443':1189.1059	'Cyanothece sp. PCC7424':1189.1)1189.1:148.0411	('Cyanothece sp. PCC8801':1091.5012	('Cyanothece sp. ATCC51472':859.1909	'Crocosphaera watsonii WH8501':859.1929)859.191:232.30669999999998)1091.5:245.645)1337.14:371.323)1708.47:73.3053)1781.77:14.0222)1795.79:128.799)1924.59:130.535	('Chroococcidiopsis thermalis PCC7203':1780.62	(('Fischerella sp. JSC11':1500.426	('Richelia intracellularis HM01':1268.891	'Calothrix sp. PCC7103':1268.891)1268.89:231.535)1500.43:106.437	('Nostoc sp. PCC7524':936.635	('Cylindrospermum stagnale PCC7417':610.01	'Nostoc azollae 0708':610.0099)610.01:326.6255)936.635:670.227)1606.86:173.753)1780.62:274.511)2055.13:26.2949)2081.42:291.268)2372.69:93.3858)2466.08:307.354)2773.43;
('Gloeobacter violaceus PCC7421':2896.17	(('Pseudanabaena sp. PCC7367':2106.91	'Pseudanabaena sp. PCC6802':2106.9162)2106.91:409.747	(('Synechococcus sp. PCC7335':1952.8060000000003	('Synechococcus elongatus PCC7942':1403.6115	('Synechococcus spongiarum 142':998.0919	('Synechococcus sp. RCC307':711.9911000000001	((('P marinus subsp. marinus str. CCMP1375':248.8829	('P marinus str. NATL2A':188.0661	('P marinus str. MIT9515':99.79429999999999	'P marinus str. MIT9202':99.7943)99.7943:88.2717)188.066:60.8163)248.883:184.3502	(('Cyanobium sp. SAT1300':88.66900000000001	'Synechococcus sp. WH8102':88.6691)88.6692:116.252	('Synechococcus sp. RS9917':196.9872	('Synechococcus sp. CC9311':68.08250000000001	'Synechococcus sp. WH7805':68.0825)68.0826:128.904)196.987:7.9342)204.921:228.311)433.234:242.593	(('Synechococcus sp. LL':314.0802	('Synechococcus sp. GFB01':214.5648	'Cyanobium sp. BaikalG2':214.5656)214.565:99.515)314.08:66.0882	('Synechococcus sp. MW101C3':268.9204	'Cyanobium sp. CACIAM14':268.91999999999996)268.92:111.248)380.169:295.656)675.827:36.1659)711.991:286.099)998.092:405.525)1403.61:549.1944)1952.81:487.078	(('Oscillatoria acuminata PCC6304':1995.366	('Microcoleus vaginatus FGP2':1409.5858	'Lyngbya sp. PCC8106':1409.585)1409.59:585.788)1995.37:182.637	(('Lyngbya majuscula 3L':2053.5280000000002	('Spirulina subsalsa PCC9445':1924.6985000000002	('Prochloron didemni P4 Papua New Guinea':1874.2974000000002	(('Xenococcus sp. PCC7305':1108.4719	('Leptolyngbya sp. PCC7376':1026.0430000000001	'Cyanobacterium aponinum PCC10605':1026.0452)1026.04:82.4284)1108.47:687.218	(('Microcystis aeruginosa PCC9443':628.5998	'Cyanothece sp. PCC7424':628.5999999999999)628.6:794.257	('Cyanothece sp. PCC8801':817.7471	('Cyanothece sp. ATCC51472':375.79040000000003	'Crocosphaera watsonii WH8501':375.7923)375.791:441.956)817.748:605.11)1422.86:372.833)1795.69:78.6127)1874.3:50.402)1924.7:128.82)2053.52:113.6	('Chroococcidiopsis thermalis PCC7203':1950.6905	(('Fischerella sp. JSC11':1667.5529999999999	('Richelia intracellularis HM01':859.9649999999999	'Calothrix sp. PCC7103':859.9678)859.967:807.585)1667.55:10.0302	('Nostoc sp. PCC7524':789.5345	('Cylindrospermum stagnale PCC7417':537.555	'Nostoc azollae 0708':537.5544)537.555:251.98000000000002)789.535:888.047)1677.58:273.111)1950.69:216.432)2167.12:10.8853)2178.01:261.877)2439.89:76.77459999999999)2516.66:379.50800000000004)2896.17;
('Gloeobacter violaceus PCC7421':2598.82	(('Pseudanabaena sp. PCC7367':2046.26	'Pseudanabaena sp. PCC6802':2046.2689999999998)2046.26:308.485	(('Synechococcus sp. PCC7335':1907.682	('Synechococcus elongatus PCC7942':1419.3007	('Synechococcus spongiarum 142':770.0450000000001	('Synechococcus sp. RCC307':679.12	((('P marinus subsp. marinus str. CCMP1375':211.52779999999998	('P marinus str. NATL2A':191.3552	('P marinus str. MIT9515':42.6322	'P marinus str. MIT9202':42.6321)42.6322:148.722)191.355:20.1731)211.528:285.197	(('Cyanobium sp. SAT1300':181.6389	'Synechococcus sp. WH8102':181.6397)181.639:270.337	('Synechococcus sp. RS9917':242.252	('Synechococcus sp. CC9311':59.739	'Synechococcus sp. WH7805':59.739000000000004)59.739:182.513)242.252:209.724)451.976:44.7485)496.725:136.321	(('Synechococcus sp. LL':264.1355	('Synechococcus sp. GFB01':181.0802	'Cyanobium sp. BaikalG2':181.0795)181.08:83.0556)264.136:282.203	('Synechococcus sp. MW101C3':254.04269999999997	'Cyanobium sp. CACIAM14':254.0435)254.043:292.294)546.339:86.7075)633.045:46.0731)679.119:90.9256)770.045:649.255)1419.3:488.3811)1907.68:300.19	(('Oscillatoria acuminata PCC6304':1589.74	('Microcoleus vaginatus FGP2':1051.1559	'Lyngbya sp. PCC8106':1051.156)1051.16:538.582)1589.74:511.255	(('Lyngbya majuscula 3L':2006.1129999999998	('Spirulina subsalsa PCC9445':1763.3727	('Prochloron didemni P4 Papua New Guinea':1752.3786	(('Xenococcus sp. PCC7305':1199.814	('Leptolyngbya sp. PCC7376':922.261	'Cyanobacterium aponinum PCC10605':922.261)922.261:277.551)1199.81:499.667	(('Microcystis aeruginosa PCC9443':1299.4711	'Cyanothece sp. PCC7424':1299.464)1299.47:301.3525	('Cyanothece sp. PCC8801':1226.9978999999998	('Cyanothece sp. ATCC51472':194.822	'Crocosphaera watsonii WH8501':194.82139999999998)194.822:1032.174)1227:373.8204)1600.82:98.6618)1699.48:52.8961)1752.38:10.9919)1763.37:242.743)2006.11:78.9056	('Chroococcidiopsis thermalis PCC7203':1867.9185	(('Fischerella sp. JSC11':1511.422	('Richelia intracellularis HM01':1165.0259999999998	'Calothrix sp. PCC7103':1165.0235)1165.03:346.394)1511.42:72.0434	('Nostoc sp. PCC7524':730.8697	('Cylindrospermum stagnale PCC7417':572.169	'Nostoc azollae 0708':572.1683)572.169:158.70159999999998)730.87:852.592)1583.47:284.454)1867.92:217.098)2085.02:15.9784)2101:106.876)2207.87:146.8754)2354.75:244.0725)2598.82;
('Gloeobacter violaceus PCC7421':2704.63	(('Pseudanabaena sp. PCC7367':1340.27	'Pseudanabaena sp. PCC6802':1340.2649999999999)1340.27:1163.12	(('Synechococcus sp. PCC7335':2248.096	('Synechococcus elongatus PCC7942':1568.4679999999998	('Synechococcus spongiarum 142':483.5362	('Synechococcus sp. RCC307':346.07259999999997	((('P marinus subsp. marinus str. CCMP1375':129.2387	('P marinus str. NATL2A':104.3465	('P marinus str. MIT9515':35.1697	'P marinus str. MIT9202':35.1695)35.1697:69.1768)104.347:24.8923)129.239:107.71289999999999	(('Cyanobium sp. SAT1300':65.5019	'Synechococcus sp. WH8102':65.5019)65.502:86.441	('Synechococcus sp. RS9917':138.2073	('Synechococcus sp. CC9311':67.6613	'Synechococcus sp. WH7805':67.6612)67.6614:70.5459)138.207:13.7355)151.943:85.0089)236.952:84.7576	(('Synechococcus sp. LL':230.9151	('Synechococcus sp. GFB01':163.55970000000002	'Cyanobium sp. BaikalG2':163.5598)163.56:67.3555)230.915:13.7307	('Synechococcus sp. MW101C3':120.667	'Cyanobium sp. CACIAM14':120.6666)120.667:123.979)244.646:77.0638)321.709:24.3631)346.073:137.463)483.536:1084.94)1568.47:679.6279999999999)2248.1:180.991	(('Oscillatoria acuminata PCC6304':2027.03	('Microcoleus vaginatus FGP2':1715.3442	'Lyngbya sp. PCC8106':1715.3427)1715.34:311.687)2027.03:208.233	(('Lyngbya majuscula 3L':2068.5299999999997	('Spirulina subsalsa PCC9445':1784.7559999999999	('Prochloron didemni P4 Papua New Guinea':1772.9308999999998	(('Xenococcus sp. PCC7305':1210.031	('Leptolyngbya sp. PCC7376':779.27	'Cyanobacterium aponinum PCC10605':779.27)779.271:430.764)1210.03:513.304	(('Microcystis aeruginosa PCC9443':1030.4161000000001	'Cyanothece sp. PCC7424':1030.415)1030.41:556.408	('Cyanothece sp. PCC8801':969.3984999999999	('Cyanothece sp. ATCC51472':254.38230000000001	'Crocosphaera watsonii WH8501':254.38230000000001)254.382:715.0160000000001)969.399:617.423)1586.82:136.512)1723.34:49.5931)1772.93:11.8327)1784.76:283.764)2068.52:123.91	('Chroococcidiopsis thermalis PCC7203':2001.836	(('Fischerella sp. JSC11':1429.191	('Richelia intracellularis HM01':1301.344	'Calothrix sp. PCC7103':1301.339)1301.34:127.849)1429.19:264.557	('Nostoc sp. PCC7524':812.1329000000001	('Cylindrospermum stagnale PCC7417':693.156	'Nostoc azollae 0708':693.1581)693.156:118.97619999999999)812.133:881.617)1693.75:308.087)2001.84:190.599)2192.43:42.8267)2235.26:193.827)2429.09:74.2986)2503.39:201.242)2704.63;
('Gloeobacter violaceus PCC7421':2763.28	(('Pseudanabaena sp. PCC7367':1411.75	'Pseudanabaena sp. PCC6802':1411.749)1411.75:1244.21	(('Synechococcus sp. PCC7335':2326.7219999999998	('Synechococcus elongatus PCC7942':1784.0629999999999	('Synechococcus spongiarum 142':834.4193999999999	('Synechococcus sp. RCC307':680.942	((('P marinus subsp. marinus str. CCMP1375':231.8015	('P marinus str. NATL2A':151.8791	('P marinus str. MIT9515':57.3135	'P marinus str. MIT9202':57.3134)57.3135:94.5657)151.879:79.9223)231.802:328.063	(('Cyanobium sp. SAT1300':86.475	'Synechococcus sp. WH8102':86.47480000000002)86.4751:108.918	('Synechococcus sp. RS9917':124.9211	('Synechococcus sp. CC9311':49.0363	'Synechococcus sp. WH7805':49.036300000000004)49.0364:75.8846)124.921:70.4716)195.393:364.471)559.864:89.916	(('Synechococcus sp. LL':333.5204	('Synechococcus sp. GFB01':194.5698	'Cyanobium sp. BaikalG2':194.5697)194.57:138.951)333.52:107.069	('Synechococcus sp. MW101C3':190.77120000000002	'Cyanobium sp. CACIAM14':190.77190000000002)190.771:249.818)440.589:209.191)649.78:31.1598)680.941:153.479)834.419:949.643)1784.06:542.66)2326.72:160.394	(('Oscillatoria acuminata PCC6304':1799.562	('Microcoleus vaginatus FGP2':1426.0118	'Lyngbya sp. PCC8106':1426.011)1426.01:373.551)1799.56:470.291	(('Lyngbya majuscula 3L':2047.158	('Spirulina subsalsa PCC9445':1866.5244	('Prochloron didemni P4 Papua New Guinea':1842.5167	(('Xenococcus sp. PCC7305':1323.0140000000001	('Leptolyngbya sp. PCC7376':1237.5259999999998	'Cyanobacterium aponinum PCC10605':1237.527)1237.53:85.4845)1323.01:447.019	(('Microcystis aeruginosa PCC9443':1143.4153	'Cyanothece sp. PCC7424':1143.417)1143.42:229.2659	('Cyanothece sp. PCC8801':829.0110999999999	('Cyanothece sp. ATCC51472':369.1209	'Crocosphaera watsonii WH8501':369.1209)369.121:459.89099999999996)829.011:543.673)1372.68:397.349)1770.03:72.486)1842.52:24.0074)1866.53:180.63)2047.16:182.173	('Chroococcidiopsis thermalis PCC7203':1779.5778	(('Fischerella sp. JSC11':1510.643	('Richelia intracellularis HM01':1217.969	'Calothrix sp. PCC7103':1217.9691)1217.97:292.675)1510.64:83.2637	('Nostoc sp. PCC7524':833.6575	('Cylindrospermum stagnale PCC7417':684.951	'Nostoc azollae 0708':684.9526000000001)684.951:148.705)833.657:760.253)1593.91:185.664)1779.57:449.754)2229.33:40.5268)2269.85:217.262)2487.12:168.8401)2655.96:107.3214)2763.28;
('Gloeobacter violaceus PCC7421':2693.19	(('Pseudanabaena sp. PCC7367':1398.46	'Pseudanabaena sp. PCC6802':1398.4558)1398.46:1149.61	(('Synechococcus sp. PCC7335':2141.9939999999997	('Synechococcus elongatus PCC7942':1629.3952	('Synechococcus spongiarum 142':921.919	('Synechococcus sp. RCC307':538.819	((('P marinus subsp. marinus str. CCMP1375':170.0178	('P marinus str. NATL2A':123.02140000000001	('P marinus str. MIT9515':85.289	'P marinus str. MIT9202':85.2888)85.289:37.7323)123.022:46.9958)170.018:148.9236	(('Cyanobium sp. SAT1300':173.6423	'Synechococcus sp. WH8102':173.64249999999998)173.643:89.6751	('Synechococcus sp. RS9917':221.7083	('Synechococcus sp. CC9311':73.04899999999999	'Synechococcus sp. WH7805':73.04910000000001)73.0491:148.66)221.709:41.6089)263.318:55.6235)318.941:95.9357	(('Synechococcus sp. LL':248.30900000000003	('Synechococcus sp. GFB01':217.37990000000002	'Cyanobium sp. BaikalG2':217.3801)217.38:30.9294)248.309:45.0271	('Synechococcus sp. MW101C3':218.948	'Cyanobium sp. CACIAM14':218.94850000000002)218.948:74.388)293.336:121.541)414.877:123.942)538.819:383.101)921.919:707.471)1629.39:512.604)2141.99:309.792	(('Oscillatoria acuminata PCC6304':1883.117	('Microcoleus vaginatus FGP2':1625.0335999999998	'Lyngbya sp. PCC8106':1625.033)1625.03:258.078)1883.11:319.396	(('Lyngbya majuscula 3L':2031.8200000000002	('Spirulina subsalsa PCC9445':1869.054	('Prochloron didemni P4 Papua New Guinea':1860.6782999999998	(('Xenococcus sp. PCC7305':1329.2912	('Leptolyngbya sp. PCC7376':1237.4479999999999	'Cyanobacterium aponinum PCC10605':1237.449)1237.45:91.8439)1329.29:467.481	(('Microcystis aeruginosa PCC9443':854.7542000000001	'Cyanothece sp. PCC7424':854.7550000000001)854.754:732.7249999999999	('Cyanothece sp. PCC8801':616.9633	('Cyanothece sp. ATCC51472':284.6776	'Crocosphaera watsonii WH8501':284.6782)284.678:332.286)616.964:970.515)1587.48:209.296)1796.77:63.9072)1860.68:8.3706)1869.05:162.769)2031.82:124.634	('Chroococcidiopsis thermalis PCC7203':1875.539	(('Fischerella sp. JSC11':1536.062	('Richelia intracellularis HM01':1385.359	'Calothrix sp. PCC7103':1385.3626)1385.36:150.698)1536.06:105.549	('Nostoc sp. PCC7524':715.9077	('Cylindrospermum stagnale PCC7417':632.585	'Nostoc azollae 0708':632.586)632.585:83.32319999999999)715.908:925.698)1641.61:233.929)1875.53:280.921)2156.45:46.0508)2202.51:249.28)2451.79:96.28259999999999)2548.07:145.1197)2693.19;
('Gloeobacter violaceus PCC7421':2579.8	(('Pseudanabaena sp. PCC7367':1627.89	'Pseudanabaena sp. PCC6802':1627.893)1627.89:822.551	(('Synechococcus sp. PCC7335':2011.225	('Synechococcus elongatus PCC7942':1405.9489999999998	('Synechococcus spongiarum 142':759.6401	('Synechococcus sp. RCC307':634.048	((('P marinus subsp. marinus str. CCMP1375':251.3536	('P marinus str. NATL2A':207.419	('P marinus str. MIT9515':33.6882	'P marinus str. MIT9202':33.688100000000006)33.6882:173.731)207.419:43.9342)251.353:290.543	(('Cyanobium sp. SAT1300':238.4019	'Synechococcus sp. WH8102':238.4015)238.402:95.7049	('Synechococcus sp. RS9917':299.1644	('Synechococcus sp. CC9311':272.2767	'Synechococcus sp. WH7805':272.277)272.277:26.8871)299.164:34.9423)334.107:207.79)541.896:51.3813	(('Synechococcus sp. LL':389.961	('Synechococcus sp. GFB01':221.4086	'Cyanobium sp. BaikalG2':221.4083)221.409:168.552)389.961:109.138	('Synechococcus sp. MW101C3':389.71500000000003	'Cyanobium sp. CACIAM14':389.716)389.715:109.384)499.099:94.1792)593.278:40.7688)634.048:125.593)759.64:646.315)1405.95:605.27)2011.22:356.118	(('Oscillatoria acuminata PCC6304':1967.448	('Microcoleus vaginatus FGP2':1574.3649	'Lyngbya sp. PCC8106':1574.369)1574.37:393.082)1967.45:232.625	(('Lyngbya majuscula 3L':2128.075	('Spirulina subsalsa PCC9445':1889.3449999999998	('Prochloron didemni P4 Papua New Guinea':1881.9128999999998	(('Xenococcus sp. PCC7305':1057.943	('Leptolyngbya sp. PCC7376':945.06	'Cyanobacterium aponinum PCC10605':945.0629999999999)945.061:112.882)1057.95:775.018	(('Microcystis aeruginosa PCC9443':1042.2646	'Cyanothece sp. PCC7424':1042.268)1042.27:381.81199999999995	('Cyanothece sp. PCC8801':893.0113	('Cyanothece sp. ATCC51472':254.73020000000002	'Crocosphaera watsonii WH8501':254.73020000000002)254.73:638.281)893.011:531.069)1424.08:408.883)1832.96:48.947)1881.91:7.4386)1889.35:238.726)2128.07:34.0051	('Chroococcidiopsis thermalis PCC7203':1942.35	(('Fischerella sp. JSC11':1621.213	('Richelia intracellularis HM01':924.9110000000001	'Calothrix sp. PCC7103':924.9113)924.912:696.301)1621.21:85.1803	('Nostoc sp. PCC7524':805.8826	('Cylindrospermum stagnale PCC7417':562.043	'Nostoc azollae 0708':562.043)562.043:243.84109999999998)805.883:900.508)1706.39:235.963)1942.35:219.725)2162.08:37.9947)2200.07:167.268)2367.34:83.0997)2450.44:129.3569)2579.8;
('Gloeobacter violaceus PCC7421':2729.28	(('Pseudanabaena sp. PCC7367':1124.04	'Pseudanabaena sp. PCC6802':1124.041)1124.04:1377.4	(('Synechococcus sp. PCC7335':2086.8650000000002	('Synechococcus elongatus PCC7942':1494.7634	('Synechococcus spongiarum 142':819.7423	('Synechococcus sp. RCC307':546.495	((('P marinus subsp. marinus str. CCMP1375':161.3342	('P marinus str. NATL2A':105.8785	('P marinus str. MIT9515':29.9138	'P marinus str. MIT9202':29.9136)29.9138:75.9648)105.879:55.4556)161.334:236.2666	(('Cyanobium sp. SAT1300':201.4955	'Synechococcus sp. WH8102':201.4955)201.496:15.743	('Synechococcus sp. RS9917':201.7989	('Synechococcus sp. CC9311':93.5273	'Synechococcus sp. WH7805':93.5275)93.5275:108.271)201.799:15.4399)217.239:180.362)397.601:52.8806	(('Synechococcus sp. LL':231.5244	('Synechococcus sp. GFB01':176.6613	'Cyanobium sp. BaikalG2':176.66080000000002)176.661:54.8637)231.525:98.0802	('Synechococcus sp. MW101C3':245.4351	'Cyanobium sp. CACIAM14':245.4356)245.435:84.1696)329.605:120.876)450.481:96.0138)546.495:273.247)819.743:675.016)1494.76:592.106)2086.87:306.122	(('Oscillatoria acuminata PCC6304':1907.1419999999998	('Microcoleus vaginatus FGP2':871.7006	'Lyngbya sp. PCC8106':871.6980000000001)871.699:1035.44)1907.14:314.776	(('Lyngbya majuscula 3L':1976.8139999999999	('Spirulina subsalsa PCC9445':1819.7350000000001	('Prochloron didemni P4 Papua New Guinea':1807.3297	(('Xenococcus sp. PCC7305':1234.364	('Leptolyngbya sp. PCC7376':1220.067	'Cyanobacterium aponinum PCC10605':1220.0643)1220.07:14.2975)1234.36:536.08	(('Microcystis aeruginosa PCC9443':756.4757	'Cyanothece sp. PCC7424':756.4770000000001)756.476:897.7909999999999	('Cyanothece sp. PCC8801':1043.9465	('Cyanothece sp. ATCC51472':373.86359999999996	'Crocosphaera watsonii WH8501':373.86539999999997)373.864:670.08)1043.94:610.3263)1654.27:116.174)1770.44:36.8884)1807.33:12.4079)1819.74:157.076)1976.81:211.526	('Chroococcidiopsis thermalis PCC7203':1895.3881000000001	(('Fischerella sp. JSC11':1588.067	('Richelia intracellularis HM01':1127.129	'Calothrix sp. PCC7103':1127.1261)1127.13:460.937)1588.07:50.8382	('Nostoc sp. PCC7524':597.3928000000001	('Cylindrospermum stagnale PCC7417':529.123	'Nostoc azollae 0708':529.1214)529.123:68.2705)597.393:1041.51)1638.91:256.478)1895.38:292.958)2188.34:33.578)2221.92:171.07)2392.99:108.45129999999999)2501.44:227.8395)2729.28;
('Gloeobacter violaceus PCC7421':2706.72	(('Pseudanabaena sp. PCC7367':2000.88	'Pseudanabaena sp. PCC6802':2000.8786)2000.88:540.591	(('Synechococcus sp. PCC7335':2282.094	('Synechococcus elongatus PCC7942':1573.0592	('Synechococcus spongiarum 142':785.9585	('Synechococcus sp. RCC307':676.235	((('P marinus subsp. marinus str. CCMP1375':193.42950000000002	('P marinus str. NATL2A':151.50730000000001	('P marinus str. MIT9515':37.309	'P marinus str. MIT9202':37.3089)37.3091:114.198)151.507:41.923)193.43:205.5	(('Cyanobium sp. SAT1300':208.9452	'Synechococcus sp. WH8102':208.94549999999998)208.946:34.1022	('Synechococcus sp. RS9917':179.4726	('Synechococcus sp. CC9311':155.7093	'Synechococcus sp. WH7805':155.7092)155.709:23.7633)179.472:63.5751)243.048:155.882)398.929:253.279	(('Synechococcus sp. LL':361.933	('Synechococcus sp. GFB01':140.13819999999998	'Cyanobium sp. BaikalG2':140.1389)140.138:221.794)361.933:171.991	('Synechococcus sp. MW101C3':411.7	'Cyanobium sp. CACIAM14':411.6989)411.7:122.226)533.924:118.284)652.208:24.0246)676.235:109.726)785.958:787.103)1573.06:709.0310000000001)2282.09:185.658	(('Oscillatoria acuminata PCC6304':2083.717	('Microcoleus vaginatus FGP2':861.0737	'Lyngbya sp. PCC8106':861.075)861.072:1222.65)2083.72:217.175	(('Lyngbya majuscula 3L':2155.96	('Spirulina subsalsa PCC9445':1947.0610000000001	('Prochloron didemni P4 Papua New Guinea':1932.3700999999999	(('Xenococcus sp. PCC7305':1418.914	('Leptolyngbya sp. PCC7376':1378.94	'Cyanobacterium aponinum PCC10605':1378.9379999999999)1378.94:39.9731)1418.91:413.99	(('Microcystis aeruginosa PCC9443':1028.4139	'Cyanothece sp. PCC7424':1028.419)1028.42:426.449	('Cyanothece sp. PCC8801':610.0617	('Cyanothece sp. ATCC51472':244.68280000000001	'Crocosphaera watsonii WH8501':244.6834)244.683:365.378)610.062:844.806)1454.87:378.034)1832.9:99.4651)1932.37:14.6958)1947.06:208.893)2155.96:77.086	('Chroococcidiopsis thermalis PCC7203':1963.53	(('Fischerella sp. JSC11':1508.637	('Richelia intracellularis HM01':1309.7240000000002	'Calothrix sp. PCC7103':1309.728)1309.72:198.912)1508.64:89.064	('Nostoc sp. PCC7524':1030.826	('Cylindrospermum stagnale PCC7417':562.684	'Nostoc azollae 0708':562.6813)562.684:468.141)1030.83:566.876)1597.7:365.829)1963.53:269.514)2233.04:67.8515)2300.89:166.856)2467.75:73.72460000000001)2541.47:165.2442)2706.72;
('Gloeobacter violaceus PCC7421':2718.33	(('Pseudanabaena sp. PCC7367':824.374	'Pseudanabaena sp. PCC6802':824.3745)824.374:1738.22	(('Synechococcus sp. PCC7335':2268.487	('Synechococcus elongatus PCC7942':1614.3572	('Synechococcus spongiarum 142':579.1714000000001	('Synechococcus sp. RCC307':357.08299999999997	((('P marinus subsp. marinus str. CCMP1375':171.5444	('P marinus str. NATL2A':152.4423	('P marinus str. MIT9515':42.253	'P marinus str. MIT9202':42.253)42.253:110.189)152.442:19.1026)171.545:114.0464	(('Cyanobium sp. SAT1300':62.314499999999995	'Synechococcus sp. WH8102':62.31450000000001)62.3146:97.7726	('Synechococcus sp. RS9917':79.473	('Synechococcus sp. CC9311':39.5791	'Synechococcus sp. WH7805':39.5792)39.5792:39.8936)79.473:80.6145)160.087:125.504)285.591:70.3346	(('Synechococcus sp. LL':190.11860000000001	('Synechococcus sp. GFB01':181.9547	'Cyanobium sp. BaikalG2':181.9549)181.955:8.1636)190.119:42.1278	('Synechococcus sp. MW101C3':169.5501	'Cyanobium sp. CACIAM14':169.5505)169.55:62.6963)232.246:123.679)355.926:1.1571)357.083:222.087)579.172:1035.18)1614.35:654.129)2268.49:151.451	(('Oscillatoria acuminata PCC6304':2139.171	('Microcoleus vaginatus FGP2':1358.8695999999998	'Lyngbya sp. PCC8106':1358.8669)1358.87:780.302)2139.17:145.643	(('Lyngbya majuscula 3L':2158.793	('Spirulina subsalsa PCC9445':1995.875	('Prochloron didemni P4 Papua New Guinea':1949.5128000000002	(('Xenococcus sp. PCC7305':1350.923	('Leptolyngbya sp. PCC7376':1308.1480000000001	'Cyanobacterium aponinum PCC10605':1308.146)1308.15:42.7723)1350.92:527.226	(('Microcystis aeruginosa PCC9443':1049.0124	'Cyanothece sp. PCC7424':1049.014)1049.01:360.2853	('Cyanothece sp. PCC8801':1108.073	('Cyanothece sp. ATCC51472':375.09499999999997	'Crocosphaera watsonii WH8501':375.0948)375.095:732.979)1108.07:301.226)1409.3:468.847)1878.15:71.3705)1949.52:46.3627)1995.88:162.91)2158.79:80.0553	('Chroococcidiopsis thermalis PCC7203':2047.4256	(('Fischerella sp. JSC11':1601.06	('Richelia intracellularis HM01':1302.246	'Calothrix sp. PCC7103':1302.249)1302.25:298.815)1601.06:22.3206	('Nostoc sp. PCC7524':670.1311	('Cylindrospermum stagnale PCC7417':483.545	'Nostoc azollae 0708':483.5462)483.545:186.587)670.131:953.253)1623.38:424.046)2047.43:191.416)2238.84:45.9685)2284.81:135.122)2419.94:142.6564)2562.59:155.7373)2718.33;
('Gloeobacter violaceus PCC7421':2712.48	(('Pseudanabaena sp. PCC7367':1932.42	'Pseudanabaena sp. PCC6802':1932.417)1932.42:575.813	(('Synechococcus sp. PCC7335':1947.118	('Synechococcus elongatus PCC7942':1466.4137	('Synechococcus spongiarum 142':807.2386	('Synechococcus sp. RCC307':553.486	((('P marinus subsp. marinus str. CCMP1375':208.6827	('P marinus str. NATL2A':154.47820000000002	('P marinus str. MIT9515':52.015	'P marinus str. MIT9202':52.01500000000001)52.0151:102.464)154.479:54.204)208.683:267.40700000000004	(('Cyanobium sp. SAT1300':118.4524	'Synechococcus sp. WH8102':118.4527)118.453:188.943	('Synechococcus sp. RS9917':179.3931	('Synechococcus sp. CC9311':110.822	'Synechococcus sp. WH7805':110.822)110.822:68.5706)179.393:128.003)307.396:168.694)476.089:45.0621	(('Synechococcus sp. LL':207.92430000000002	('Synechococcus sp. GFB01':163.03410000000002	'Cyanobium sp. BaikalG2':163.0345)163.034:44.8901)207.925:107.003	('Synechococcus sp. MW101C3':224.93099999999998	'Cyanobium sp. CACIAM14':224.93099999999998)224.931:89.9965)314.928:206.224)521.151:32.336)553.487:253.752)807.239:659.171)1466.41:480.71)1947.12:456.231	(('Oscillatoria acuminata PCC6304':2106.66	('Microcoleus vaginatus FGP2':1196.3928	'Lyngbya sp. PCC8106':1196.394)1196.39:910.276)2106.67:116.702	(('Lyngbya majuscula 3L':2049.393	('Spirulina subsalsa PCC9445':1912.045	('Prochloron didemni P4 Papua New Guinea':1884.9143	(('Xenococcus sp. PCC7305':1425.6	('Leptolyngbya sp. PCC7376':1201.661	'Cyanobacterium aponinum PCC10605':1201.658)1201.66:223.942)1425.6:350.412	(('Microcystis aeruginosa PCC9443':1023.7437	'Cyanothece sp. PCC7424':1023.7439999999999)1023.74:224.2801	('Cyanothece sp. PCC8801':910.8153	('Cyanothece sp. ATCC51472':314.2124	'Crocosphaera watsonii WH8501':314.2128)314.212:596.603)910.815:337.2093)1248.02:527.99)1776.01:108.901)1884.92:27.123)1912.04:137.353)2049.39:146.968	('Chroococcidiopsis thermalis PCC7203':1884.6797	(('Fischerella sp. JSC11':1511.3069999999998	('Richelia intracellularis HM01':1343.241	'Calothrix sp. PCC7103':1343.239)1343.24:168.066)1511.31:100.872	('Nostoc sp. PCC7524':925.7175	('Cylindrospermum stagnale PCC7417':833.312	'Nostoc azollae 0708':833.311)833.312:92.407)925.717:686.461)1612.18:272.498)1884.68:311.683)2196.36:27.0103)2223.37:179.978)2403.35:104.88430000000001)2508.23:204.2474)2712.48;
('Gloeobacter violaceus PCC7421':2663.77	(('Pseudanabaena sp. PCC7367':1369.74	'Pseudanabaena sp. PCC6802':1369.7412)1369.74:1049.74	(('Synechococcus sp. PCC7335':2154.665	('Synechococcus elongatus PCC7942':1737.1734	('Synechococcus spongiarum 142':1032.2929	('Synechococcus sp. RCC307':985.119	((('P marinus subsp. marinus str. CCMP1375':305.9158	('P marinus str. NATL2A':257.03909999999996	('P marinus str. MIT9515':64.7629	'P marinus str. MIT9202':64.7628)64.763:192.276)257.039:48.8767)305.916:230.45100000000002	(('Cyanobium sp. SAT1300':87.29920000000001	'Synechococcus sp. WH8102':87.29910000000001)87.2993:343.618	('Synechococcus sp. RS9917':85.30869999999999	('Synechococcus sp. CC9311':64.8758	'Synechococcus sp. WH7805':64.8757)64.8759:20.4327)85.3088:345.608)430.918:105.449)536.366:160.341	(('Synechococcus sp. LL':373.5258	('Synechococcus sp. GFB01':333.977	'Cyanobium sp. BaikalG2':333.9776)333.978:39.5487)373.526:234.231	('Synechococcus sp. MW101C3':429.727	'Cyanobium sp. CACIAM14':429.72790000000003)429.727:178.031)607.757:88.9502)696.707:288.412)985.119:47.174)1032.29:704.876)1737.17:417.4914)2154.66:110.108	(('Oscillatoria acuminata PCC6304':1716.3700000000001	('Microcoleus vaginatus FGP2':1014.1272	'Lyngbya sp. PCC8106':1014.1251)1014.13:702.247)1716.37:347.531	(('Lyngbya majuscula 3L':1916.8360000000002	('Spirulina subsalsa PCC9445':1813.0575000000001	('Prochloron didemni P4 Papua New Guinea':1777.9545	(('Xenococcus sp. PCC7305':1405.198	('Leptolyngbya sp. PCC7376':1390.3129999999999	'Cyanobacterium aponinum PCC10605':1390.3192000000001)1390.32:14.8824)1405.2:301.264	(('Microcystis aeruginosa PCC9443':1172.4928	'Cyanothece sp. PCC7424':1172.498)1172.5:208.6837	('Cyanothece sp. PCC8801':1027.8833	('Cyanothece sp. ATCC51472':310.4002	'Crocosphaera watsonii WH8501':310.4003)310.4:717.486)1027.88:353.296)1381.18:325.281)1706.46:71.4899)1777.95:35.1082)1813.06:103.771)1916.83:125.932	('Chroococcidiopsis thermalis PCC7203':1868.4794000000002	(('Fischerella sp. JSC11':1711.141	('Richelia intracellularis HM01':1406.522	'Calothrix sp. PCC7103':1406.518)1406.52:304.621)1711.14:6.5467	('Nostoc sp. PCC7524':702.393	('Cylindrospermum stagnale PCC7417':636.383	'Nostoc azollae 0708':636.3819)636.383:66.01180000000001)702.393:1015.29)1717.69:150.789)1868.48:174.288)2042.77:21.1376)2063.9:200.865)2264.77:154.71470000000002)2419.48:244.2864)2663.77;
('Gloeobacter violaceus PCC7421':2613.76	(('Pseudanabaena sp. PCC7367':836.879	'Pseudanabaena sp. PCC6802':836.8796)836.879:1653.06	(('Synechococcus sp. PCC7335':2012.1009999999999	('Synechococcus elongatus PCC7942':1417.1667	('Synechococcus spongiarum 142':732.3496	('Synechococcus sp. RCC307':695.5070000000001	((('P marinus subsp. marinus str. CCMP1375':277.35	('P marinus str. NATL2A':252.6436	('P marinus str. MIT9515':64.2124	'P marinus str. MIT9202':64.2123)64.2125:188.431)252.644:24.7064)277.35:256.4903	(('Cyanobium sp. SAT1300':299.4752	'Synechococcus sp. WH8102':299.475)299.476:98.2418	('Synechococcus sp. RS9917':239.7923	('Synechococcus sp. CC9311':61.72539999999999	'Synechococcus sp. WH7805':61.7256)61.7255:178.067)239.793:157.924)397.718:136.124)533.841:115.166	(('Synechococcus sp. LL':364.7579	('Synechococcus sp. GFB01':337.9527	'Cyanobium sp. BaikalG2':337.9519)337.952:26.8051)364.758:32.2681	('Synechococcus sp. MW101C3':331.683	'Cyanobium sp. CACIAM14':331.683)331.682:65.3432)397.026:251.982)649.007:46.4993)695.507:36.843)732.35:684.816)1417.17:594.936)2012.1:316.997	(('Oscillatoria acuminata PCC6304':1753.3329999999999	('Microcoleus vaginatus FGP2':1270.1722	'Lyngbya sp. PCC8106':1270.1709999999998)1270.17:483.156)1753.33:446.028	(('Lyngbya majuscula 3L':2072.101	('Spirulina subsalsa PCC9445':1826.9989999999998	('Prochloron didemni P4 Papua New Guinea':1775.7861	(('Xenococcus sp. PCC7305':1224.453	('Leptolyngbya sp. PCC7376':1112.876	'Cyanobacterium aponinum PCC10605':1112.8780000000002)1112.88:111.576)1224.45:477.895	(('Microcystis aeruginosa PCC9443':564.2814000000001	'Cyanothece sp. PCC7424':564.28)564.281:694.0740000000001	('Cyanothece sp. PCC8801':657.9573	('Cyanothece sp. ATCC51472':330.6647	'Crocosphaera watsonii WH8501':330.6646)330.665:327.294)657.957:600.396)1258.36:443.994)1702.35:73.4362)1775.78:51.2132)1827:245.102)2072.1:100.807	('Chroococcidiopsis thermalis PCC7203':1944.406	(('Fischerella sp. JSC11':1590.3629999999998	('Richelia intracellularis HM01':1093.434	'Calothrix sp. PCC7103':1093.4339)1093.43:496.928)1590.36:63.1144	('Nostoc sp. PCC7524':674.259	('Cylindrospermum stagnale PCC7417':647.117	'Nostoc azollae 0708':647.1172)647.117:27.141199999999998)674.259:979.216)1653.48:290.932)1944.41:228.5)2172.91:26.4478)2199.36:129.742)2329.1:160.8391)2489.94:123.82350000000001)2613.76;
('Gloeobacter violaceus PCC7421':2649.43	(('Pseudanabaena sp. PCC7367':1970.45	'Pseudanabaena sp. PCC6802':1970.451)1970.45:583.203	(('Synechococcus sp. PCC7335':2139.96	('Synechococcus elongatus PCC7942':1759.8355999999999	('Synechococcus spongiarum 142':549.7132	('Synechococcus sp. RCC307':472.241	((('P marinus subsp. marinus str. CCMP1375':180.6902	('P marinus str. NATL2A':153.669	('P marinus str. MIT9515':59.9548	'P marinus str. MIT9202':59.95440000000001)59.9548:93.714)153.669:27.0218)180.691:206.4708	(('Cyanobium sp. SAT1300':91.5316	'Synechococcus sp. WH8102':91.5315)91.5316:66.8816	('Synechococcus sp. RS9917':106.959	('Synechococcus sp. CC9311':58.0192	'Synechococcus sp. WH7805':58.019099999999995)58.0193:48.9394)106.959:51.4545)158.413:228.748)387.162:67.5215	(('Synechococcus sp. LL':236.0222	('Synechococcus sp. GFB01':174.44039999999998	'Cyanobium sp. BaikalG2':174.44060000000002)174.44:61.5809)236.022:110.525	('Synechococcus sp. MW101C3':171.1514	'Cyanobium sp. CACIAM14':171.15120000000002)171.151:175.395)346.546:108.136)454.683:17.5588)472.242:77.4727)549.713:1210.12)1759.83:380.128)2139.96:234.78	(('Oscillatoria acuminata PCC6304':1803.547	('Microcoleus vaginatus FGP2':917.2431	'Lyngbya sp. PCC8106':917.2420000000001)917.243:886.306)1803.55:467.77	(('Lyngbya majuscula 3L':2123.053	('Spirulina subsalsa PCC9445':1930.314	('Prochloron didemni P4 Papua New Guinea':1808.0340999999999	(('Xenococcus sp. PCC7305':1251.237	('Leptolyngbya sp. PCC7376':1128.897	'Cyanobacterium aponinum PCC10605':1128.8993999999998)1128.9:122.339)1251.24:545.759	(('Microcystis aeruginosa PCC9443':892.7126	'Cyanothece sp. PCC7424':892.711)892.712:376.63800000000003	('Cyanothece sp. PCC8801':548.2543999999999	('Cyanothece sp. ATCC51472':357.7654	'Crocosphaera watsonii WH8501':357.7649)357.766:190.48739999999998)548.254:721.095)1269.35:527.647)1796.99:11.0415)1808.04:122.279)1930.32:192.738)2123.05:88.6878	('Chroococcidiopsis thermalis PCC7203':2045.2682	(('Fischerella sp. JSC11':1803.85	('Richelia intracellularis HM01':1709.481	'Calothrix sp. PCC7103':1709.487)1709.49:94.3623)1803.85:5.6901	('Nostoc sp. PCC7524':454.1782	('Cylindrospermum stagnale PCC7417':386.366	'Nostoc azollae 0708':386.3674)386.366:67.8107)454.178:1355.36)1809.54:235.73)2045.27:166.475)2211.74:59.5766)2271.32:103.421)2374.74:178.91340000000002)2553.65:95.7754)2649.43;
('Gloeobacter violaceus PCC7421':2667.38	(('Pseudanabaena sp. PCC7367':1577.07	'Pseudanabaena sp. PCC6802':1577.0752)1577.07:934.322	(('Synechococcus sp. PCC7335':1387.163	('Synechococcus elongatus PCC7942':974.744	('Synechococcus spongiarum 142':541.0175	('Synechococcus sp. RCC307':449.71000000000004	((('P marinus subsp. marinus str. CCMP1375':189.1124	('P marinus str. NATL2A':170.0308	('P marinus str. MIT9515':68.4618	'P marinus str. MIT9202':68.4615)68.4618:101.569)170.031:19.0813)189.112:161.5546	(('Cyanobium sp. SAT1300':122.6663	'Synechococcus sp. WH8102':122.66639999999998)122.667:118.85	('Synechococcus sp. RS9917':141.8907	('Synechococcus sp. CC9311':118.16579999999999	'Synechococcus sp. WH7805':118.16550000000001)118.166:23.7251)141.891:99.6255)241.517:109.15)350.667:86.6447	(('Synechococcus sp. LL':227.4607	('Synechococcus sp. GFB01':217.2394	'Cyanobium sp. BaikalG2':217.2387)217.239:10.2216)227.461:42.0368	('Synechococcus sp. MW101C3':193.23379999999997	'Cyanobium sp. CACIAM14':193.2337)193.234:76.2635)269.498:167.814)437.312:12.3988)449.711:91.3078)541.017:433.724)974.744:412.42)1387.16:964.807	(('Oscillatoria acuminata PCC6304':1515.072	('Microcoleus vaginatus FGP2':1084.7097	'Lyngbya sp. PCC8106':1084.712)1084.71:430.363)1515.07:699.712	(('Lyngbya majuscula 3L':1971.614	('Spirulina subsalsa PCC9445':1773.048	('Prochloron didemni P4 Papua New Guinea':1738.3685	(('Xenococcus sp. PCC7305':1228.782	('Leptolyngbya sp. PCC7376':1190.913	'Cyanobacterium aponinum PCC10605':1190.9123)1190.91:37.8671)1228.78:491.129	(('Microcystis aeruginosa PCC9443':1232.8294999999998	'Cyanothece sp. PCC7424':1232.832)1232.83:216.96259999999998	('Cyanothece sp. PCC8801':1156.4486	('Cyanothece sp. ATCC51472':268.301	'Crocosphaera watsonii WH8501':268.3013)268.301:888.144)1156.44:293.3496)1449.79:270.112)1719.91:18.4587)1738.37:34.686)1773.05:198.559)1971.61:138.346	('Chroococcidiopsis thermalis PCC7203':1969.974	(('Fischerella sp. JSC11':1568.1599999999999	('Richelia intracellularis HM01':1287.1970000000001	'Calothrix sp. PCC7103':1287.1988)1287.2:280.96)1568.16:34.809	('Nostoc sp. PCC7524':448.7745	('Cylindrospermum stagnale PCC7417':420.416	'Nostoc azollae 0708':420.4153)420.416:28.36)448.775:1154.19)1602.97:367.002)1969.97:139.988)2109.96:104.827)2214.79:137.184)2351.97:159.42589999999998)2511.39:155.98329999999999)2667.38;
('Gloeobacter violaceus PCC7421':2785.04	(('Pseudanabaena sp. PCC7367':1534.94	'Pseudanabaena sp. PCC6802':1534.9392)1534.94:1081.17	(('Synechococcus sp. PCC7335':2037.147	('Synechococcus elongatus PCC7942':1645.7462	('Synechococcus spongiarum 142':811.8298000000001	('Synechococcus sp. RCC307':622.162	((('P marinus subsp. marinus str. CCMP1375':204.865	('P marinus str. NATL2A':160.81119999999999	('P marinus str. MIT9515':40.0947	'P marinus str. MIT9202':40.0947)40.0948:120.716)160.811:44.0545)204.865:255.24489999999997	(('Cyanobium sp. SAT1300':41.0682	'Synechococcus sp. WH8102':41.0682)41.0682:150.366	('Synechococcus sp. RS9917':179.97449999999998	('Synechococcus sp. CC9311':97.4573	'Synechococcus sp. WH7805':97.45729999999999)97.4574:82.5171)179.975:11.4592)191.434:268.677)460.111:150.218	(('Synechococcus sp. LL':363.1033	('Synechococcus sp. GFB01':205.23649999999998	'Cyanobium sp. BaikalG2':205.2369)205.236:157.867)363.103:70.9605	('Synechococcus sp. MW101C3':360.287	'Cyanobium sp. CACIAM14':360.2889)360.287:73.7762)434.064:176.265)610.329:11.8317)622.162:189.668)811.83:833.916)1645.75:391.40470000000005)2037.15:385.374	(('Oscillatoria acuminata PCC6304':2076.0969999999998	('Microcoleus vaginatus FGP2':1486.5592	'Lyngbya sp. PCC8106':1486.5572)1486.56:589.537)2076.09:141.15	(('Lyngbya majuscula 3L':2051.2110000000002	('Spirulina subsalsa PCC9445':1842.578	('Prochloron didemni P4 Papua New Guinea':1778.3861000000002	(('Xenococcus sp. PCC7305':1186.7957000000001	('Leptolyngbya sp. PCC7376':913.2040000000001	'Cyanobacterium aponinum PCC10605':913.2060000000001)913.204:273.592)1186.8:585.808	(('Microcystis aeruginosa PCC9443':1040.6327	'Cyanothece sp. PCC7424':1040.635)1040.64:216.39	('Cyanothece sp. PCC8801':754.7384	('Cyanothece sp. ATCC51472':404.46160000000003	'Crocosphaera watsonii WH8501':404.4615)404.461:350.276)754.738:502.2873)1257.03:515.578)1772.61:5.7829)1778.39:64.1873)1842.58:208.633)2051.21:142.852	('Chroococcidiopsis thermalis PCC7203':1931.2642	(('Fischerella sp. JSC11':1593.2669999999998	('Richelia intracellularis HM01':1301.7559999999999	'Calothrix sp. PCC7103':1301.758)1301.76:291.507)1593.27:48.0895	('Nostoc sp. PCC7524':595.2624	('Cylindrospermum stagnale PCC7417':562.539	'Nostoc azollae 0708':562.539)562.539:32.7224)595.262:1046.09)1641.36:289.909)1931.26:262.798)2194.06:23.1843)2217.24:205.279)2422.52:193.5888)2616.11:168.9262)2785.04;
('Gloeobacter violaceus PCC7421':2872.59	(('Pseudanabaena sp. PCC7367':786.041	'Pseudanabaena sp. PCC6802':786.0439)786.041:1785.12	(('Synechococcus sp. PCC7335':1991.741	('Synechococcus elongatus PCC7942':1681.9633999999999	('Synechococcus spongiarum 142':1060.6378	('Synechococcus sp. RCC307':689.321	((('P marinus subsp. marinus str. CCMP1375':199.596	('P marinus str. NATL2A':182.3471	('P marinus str. MIT9515':37.9561	'P marinus str. MIT9202':37.956100000000006)37.9562:144.391)182.347:17.249)199.596:391.924	(('Cyanobium sp. SAT1300':231.5365	'Synechococcus sp. WH8102':231.5357)231.536:148.449	('Synechococcus sp. RS9917':365.926	('Synechococcus sp. CC9311':72.4829	'Synechococcus sp. WH7805':72.4828)72.4829:293.444)365.926:14.0596)379.985:211.535)591.52:92.3365	(('Synechococcus sp. LL':293.808	('Synechococcus sp. GFB01':251.122	'Cyanobium sp. BaikalG2':251.1221)251.122:42.6864)293.808:101.951	('Synechococcus sp. MW101C3':377.54679999999996	'Cyanobium sp. CACIAM14':377.546)377.546:18.2144)395.76:288.098)683.857:5.4657)689.321:371.317)1060.64:621.324)1681.96:309.777)1991.74:243.901	(('Oscillatoria acuminata PCC6304':1863.4885000000002	('Microcoleus vaginatus FGP2':1273.7557	'Lyngbya sp. PCC8106':1273.755)1273.76:589.734)1863.49:275.266	(('Lyngbya majuscula 3L':1914.865	('Spirulina subsalsa PCC9445':1774.4703	('Prochloron didemni P4 Papua New Guinea':1755.5478	(('Xenococcus sp. PCC7305':1044.3975	('Leptolyngbya sp. PCC7376':965.331	'Cyanobacterium aponinum PCC10605':965.3292)965.331:79.0668)1044.4:705.468	(('Microcystis aeruginosa PCC9443':389.67839999999995	'Cyanothece sp. PCC7424':389.679)389.678:614.377	('Cyanothece sp. PCC8801':719.9281	('Cyanothece sp. ATCC51472':192.98329999999999	'Crocosphaera watsonii WH8501':192.9831)192.983:526.947)719.928:284.12600000000003)1004.06:745.811)1749.86:5.6813)1755.55:18.9271)1774.47:140.39)1914.86:201.572	('Chroococcidiopsis thermalis PCC7203':1914.897	(('Fischerella sp. JSC11':1685.725	('Richelia intracellularis HM01':1016.423	'Calothrix sp. PCC7103':1016.421)1016.42:669.302)1685.72:102.836	('Nostoc sp. PCC7524':674.1117	('Cylindrospermum stagnale PCC7417':630.789	'Nostoc azollae 0708':630.787)630.789:43.3255)674.112:1114.44)1788.56:126.334)1914.89:201.542)2116.44:22.3196)2138.75:96.8875)2235.64:335.5258)2571.17:301.4229)2872.59;
('Gloeobacter violaceus PCC7421':2837.4	(('Pseudanabaena sp. PCC7367':1831.01	'Pseudanabaena sp. PCC6802':1831.0079999999998)1831.01:882.014	(('Synechococcus sp. PCC7335':2307.84	('Synechococcus elongatus PCC7942':1902.1551	('Synechococcus spongiarum 142':1232.0140999999999	('Synechococcus sp. RCC307':909.421	((('P marinus subsp. marinus str. CCMP1375':283.7309	('P marinus str. NATL2A':243.6545	('P marinus str. MIT9515':52.883700000000005	'P marinus str. MIT9202':52.8835)52.8838:190.771)243.655:40.0765)283.731:310.231	(('Cyanobium sp. SAT1300':107.64339999999999	'Synechococcus sp. WH8102':107.6434)107.643:113.384	('Synechococcus sp. RS9917':176.3521	('Synechococcus sp. CC9311':85.3223	'Synechococcus sp. WH7805':85.3225)85.3226:91.0297)176.352:44.6757)221.028:372.934)593.961:244.498	(('Synechococcus sp. LL':236.37099999999998	('Synechococcus sp. GFB01':178.2887	'Cyanobium sp. BaikalG2':178.2882)178.288:58.0832)236.371:424.651	('Synechococcus sp. MW101C3':337.9602	'Cyanobium sp. CACIAM14':337.9603)337.961:323.061)661.023:177.438)838.46:70.9599)909.421:322.598)1232.02:670.137)1902.16:405.688)2307.85:227.759	(('Oscillatoria acuminata PCC6304':1905.701	('Microcoleus vaginatus FGP2':1849.1459	'Lyngbya sp. PCC8106':1849.1480000000001)1849.15:56.557)1905.71:410.946	(('Lyngbya majuscula 3L':2057.337	('Spirulina subsalsa PCC9445':1863.4082	('Prochloron didemni P4 Papua New Guinea':1851.7936	(('Xenococcus sp. PCC7305':1466.3719999999998	('Leptolyngbya sp. PCC7376':1127.6309999999999	'Cyanobacterium aponinum PCC10605':1127.6329999999998)1127.63:338.74)1466.37:368.153	(('Microcystis aeruginosa PCC9443':762.0235	'Cyanothece sp. PCC7424':762.024)762.023:632.6320000000001	('Cyanothece sp. PCC8801':1004.7802	('Cyanothece sp. ATCC51472':414.1298	'Crocosphaera watsonii WH8501':414.1314)414.13:590.649)1004.78:389.87)1394.65:439.874)1834.52:17.2653)1851.79:11.6214)1863.41:193.931)2057.34:233.925	('Chroococcidiopsis thermalis PCC7203':2077.722	(('Fischerella sp. JSC11':1860.08	('Richelia intracellularis HM01':1628.2060000000001	'Calothrix sp. PCC7103':1628.2069999999999)1628.21:231.869)1860.08:5.2481	('Nostoc sp. PCC7524':1063.439	('Cylindrospermum stagnale PCC7417':848.414	'Nostoc azollae 0708':848.414)848.414:215.0271)1063.44:801.889)1865.33:212.397)2077.73:213.542)2291.27:25.3832)2316.65:218.953)2535.6:177.41570000000002)2713.02:124.3796)2837.4;
('Gloeobacter violaceus PCC7421':2763.11	(('Pseudanabaena sp. PCC7367':1770.75	'Pseudanabaena sp. PCC6802':1770.7510000000002)1770.75:770.457	(('Synechococcus sp. PCC7335':2078.071	('Synechococcus elongatus PCC7942':1732.3655	('Synechococcus spongiarum 142':1118.1827999999998	('Synechococcus sp. RCC307':712.7760000000001	((('P marinus subsp. marinus str. CCMP1375':169.1979	('P marinus str. NATL2A':140.2512	('P marinus str. MIT9515':42.9792	'P marinus str. MIT9202':42.9793)42.9793:97.2719)140.251:28.946)169.198:255.43939999999998	(('Cyanobium sp. SAT1300':58.1661	'Synechococcus sp. WH8102':58.166)58.1662:181.827	('Synechococcus sp. RS9917':200.1387	('Synechococcus sp. CC9311':36.0276	'Synechococcus sp. WH7805':36.0276)36.0276:164.112)200.139:39.8537)239.993:184.644)424.637:183.242	(('Synechococcus sp. LL':267.121	('Synechococcus sp. GFB01':126.5166	'Cyanobium sp. BaikalG2':126.51729999999999)126.517:140.604)267.121:157.458	('Synechococcus sp. MW101C3':399.168	'Cyanobium sp. CACIAM14':399.1681)399.168:25.4109)424.579:183.3)607.879:104.897)712.776:405.406)1118.18:614.187)1732.37:345.70399999999995)2078.07:336.204	(('Oscillatoria acuminata PCC6304':1733.585	('Microcoleus vaginatus FGP2':1394.8732	'Lyngbya sp. PCC8106':1394.872)1394.87:338.713)1733.59:412.919	(('Lyngbya majuscula 3L':1960.1970000000001	('Spirulina subsalsa PCC9445':1742.175	('Prochloron didemni P4 Papua New Guinea':1729.6484	(('Xenococcus sp. PCC7305':1410.531	('Leptolyngbya sp. PCC7376':1147.182	'Cyanobacterium aponinum PCC10605':1147.182)1147.18:263.347)1410.53:316.315	(('Microcystis aeruginosa PCC9443':510.25289999999995	'Cyanothece sp. PCC7424':510.254)510.253:507.4	('Cyanothece sp. PCC8801':611.4853	('Cyanothece sp. ATCC51472':298.9185	'Crocosphaera watsonii WH8501':298.91909999999996)298.919:312.56629999999996)611.485:406.16859999999997)1017.65:709.191)1726.85:2.8003)1729.65:12.5334)1742.18:218.013)1960.19:166.707	('Chroococcidiopsis thermalis PCC7203':1937.4769999999999	(('Fischerella sp. JSC11':1737.6299999999999	('Richelia intracellularis HM01':1303.473	'Calothrix sp. PCC7103':1303.469)1303.47:434.162)1737.63:4.9682	('Nostoc sp. PCC7524':725.98	('Cylindrospermum stagnale PCC7417':522.496	'Nostoc azollae 0708':522.4970000000001)522.496:203.4837)725.98:1016.62)1742.6:194.879)1937.48:189.422)2126.9:19.6057)2146.51:267.771)2414.28:126.9298)2541.2:221.9035)2763.11;
('Gloeobacter violaceus PCC7421':2832.15	(('Pseudanabaena sp. PCC7367':1734.05	'Pseudanabaena sp. PCC6802':1734.0493999999999)1734.05:886.772	(('Synechococcus sp. PCC7335':2240.1319999999996	('Synechococcus elongatus PCC7942':1818.4014	('Synechococcus spongiarum 142':930.5937	('Synechococcus sp. RCC307':635.974	((('P marinus subsp. marinus str. CCMP1375':223.6405	('P marinus str. NATL2A':177.4103	('P marinus str. MIT9515':71.2961	'P marinus str. MIT9202':71.2961)71.2961:106.115)177.411:46.2297)223.641:276.85400000000004	(('Cyanobium sp. SAT1300':208.1082	'Synechococcus sp. WH8102':208.1084)208.109:190.339	('Synechococcus sp. RS9917':306.8561	('Synechococcus sp. CC9311':45.263000000000005	'Synechococcus sp. WH7805':45.2632)45.2632:261.594)306.857:91.5908)398.447:102.047)500.495:71.19	(('Synechococcus sp. LL':379.86469999999997	('Synechococcus sp. GFB01':289.554	'Cyanobium sp. BaikalG2':289.554)289.554:90.309)379.864:14.2071	('Synechococcus sp. MW101C3':359.174	'Cyanobium sp. CACIAM14':359.1732)359.173:34.8971)394.071:177.614)571.685:64.2881)635.974:294.623)930.594:887.811)1818.41:421.725)2240.13:298.506	(('Oscillatoria acuminata PCC6304':2179.6099999999997	('Microcoleus vaginatus FGP2':1745.9448000000002	'Lyngbya sp. PCC8106':1745.9410000000003)1745.94:433.673)2179.61:149.776	(('Lyngbya majuscula 3L':2150.1459999999997	('Spirulina subsalsa PCC9445':1831.8237000000001	('Prochloron didemni P4 Papua New Guinea':1822.1277	(('Xenococcus sp. PCC7305':1302.948	('Leptolyngbya sp. PCC7376':1245.24	'Cyanobacterium aponinum PCC10605':1245.2376)1245.24:57.7078)1302.95:509.934	(('Microcystis aeruginosa PCC9443':912.6644	'Cyanothece sp. PCC7424':912.664)912.664:216.09179999999998	('Cyanothece sp. PCC8801':841.2316999999999	('Cyanothece sp. ATCC51472':403.81480000000005	'Crocosphaera watsonii WH8501':403.81550000000004)403.815:437.41700000000003)841.232:287.52459999999996)1128.76:684.123)1812.88:9.2442)1822.13:9.6982)1831.82:318.328)2150.15:122.117	('Chroococcidiopsis thermalis PCC7203':2037.874	(('Fischerella sp. JSC11':1823.671	('Richelia intracellularis HM01':1056.981	'Calothrix sp. PCC7103':1056.98)1056.98:766.686)1823.67:9.6098	('Nostoc sp. PCC7524':629.2183	('Cylindrospermum stagnale PCC7417':520.099	'Nostoc azollae 0708':520.098)520.099:109.119)629.219:1204.06)1833.28:204.6)2037.88:234.393)2272.27:57.1219)2329.39:209.245)2538.63:82.1875)2620.82:211.3258)2832.15;
('Gloeobacter violaceus PCC7421':2768.41	(('Pseudanabaena sp. PCC7367':1406.03	'Pseudanabaena sp. PCC6802':1406.0303)1406.03:1031.27	(('Synechococcus sp. PCC7335':1627.594	('Synechococcus elongatus PCC7942':1393.8099	('Synechococcus spongiarum 142':880.386	('Synechococcus sp. RCC307':599.573	((('P marinus subsp. marinus str. CCMP1375':300.30710000000005	('P marinus str. NATL2A':236.2274	('P marinus str. MIT9515':181.2868	'P marinus str. MIT9202':181.28660000000002)181.287:54.9407)236.227:64.079)300.307:163.49259999999998	(('Cyanobium sp. SAT1300':52.8467	'Synechococcus sp. WH8102':52.8467)52.8468:322.691	('Synechococcus sp. RS9917':373.274	('Synechococcus sp. CC9311':255.2381	'Synechococcus sp. WH7805':255.23809999999997)255.238:118.036)373.274:2.263)375.538:88.2621)463.798:85.9577	(('Synechococcus sp. LL':271.23429999999996	('Synechococcus sp. GFB01':227.6464	'Cyanobium sp. BaikalG2':227.6461)227.646:43.5875)271.234:205.475	('Synechococcus sp. MW101C3':321.2193	'Cyanobium sp. CACIAM14':321.219)321.22:155.49)476.709:73.048)549.756:49.8167)599.574:280.811)880.386:513.424)1393.81:233.7824)1627.59:722.729	(('Oscillatoria acuminata PCC6304':2043.126	('Microcoleus vaginatus FGP2':1485.6207	'Lyngbya sp. PCC8106':1485.618)1485.61:557.508)2043.12:175.695	(('Lyngbya majuscula 3L':2146.258	('Spirulina subsalsa PCC9445':1877.724	('Prochloron didemni P4 Papua New Guinea':1857.2755000000002	(('Xenococcus sp. PCC7305':1134.8	('Leptolyngbya sp. PCC7376':997.424	'Cyanobacterium aponinum PCC10605':997.4232999999999)997.424:137.379)1134.8:720.645	(('Microcystis aeruginosa PCC9443':1207.4386	'Cyanothece sp. PCC7424':1207.44)1207.44:126.7911	('Cyanothece sp. PCC8801':834.8892	('Cyanothece sp. ATCC51472':309.879	'Crocosphaera watsonii WH8501':309.8798)309.88:525.009)834.889:499.34000000000003)1334.23:521.217)1855.45:1.8328)1857.28:20.4452)1877.73:268.534)2146.26:22.8019	('Chroococcidiopsis thermalis PCC7203':1867.508	(('Fischerella sp. JSC11':1280.2289999999998	('Richelia intracellularis HM01':761.2322	'Calothrix sp. PCC7103':761.2325)761.232:518.996)1280.23:320.374	('Nostoc sp. PCC7524':832.383	('Cylindrospermum stagnale PCC7417':399.617	'Nostoc azollae 0708':399.6157)399.617:432.769)832.383:768.217)1600.6:266.908)1867.51:301.552)2169.06:49.7582)2218.82:131.504)2350.32:86.9743)2437.3:331.113)2768.41;
('Gloeobacter violaceus PCC7421':2802.49	(('Pseudanabaena sp. PCC7367':1634.1	'Pseudanabaena sp. PCC6802':1634.1057)1634.1:863.772	(('Synechococcus sp. PCC7335':2079.0969999999998	('Synechococcus elongatus PCC7942':1713.7165	('Synechococcus spongiarum 142':1016.1666	('Synechococcus sp. RCC307':791.095	((('P marinus subsp. marinus str. CCMP1375':271.2853	('P marinus str. NATL2A':192.5169	('P marinus str. MIT9515':30.2107	'P marinus str. MIT9202':30.2106)30.2108:162.306)192.517:78.7681)271.285:194.38490000000002	(('Cyanobium sp. SAT1300':231.41400000000002	'Synechococcus sp. WH8102':231.41430000000003)231.415:98.6574	('Synechococcus sp. RS9917':129.1182	('Synechococcus sp. CC9311':114.7805	'Synechococcus sp. WH7805':114.78039999999999)114.781:14.3375)129.118:200.954)330.072:135.598)465.671:205.34	(('Synechococcus sp. LL':240.4832	('Synechococcus sp. GFB01':189.0589	'Cyanobium sp. BaikalG2':189.0581)189.058:51.4242)240.483:274.822	('Synechococcus sp. MW101C3':461.50300000000004	'Cyanobium sp. CACIAM14':461.50300000000004)461.503:53.8022)515.305:155.706)671.012:120.085)791.095:225.073)1016.17:697.545)1713.71:365.384)2079.1:318.562	(('Oscillatoria acuminata PCC6304':2109.744	('Microcoleus vaginatus FGP2':1558.7932	'Lyngbya sp. PCC8106':1558.7920000000001)1558.79:550.95)2109.74:146.458	(('Lyngbya majuscula 3L':2061.489	('Spirulina subsalsa PCC9445':1787.9333	('Prochloron didemni P4 Papua New Guinea':1737.713	(('Xenococcus sp. PCC7305':981.828	('Leptolyngbya sp. PCC7376':844.377	'Cyanobacterium aponinum PCC10605':844.376)844.376:137.451)981.827:750.787	(('Microcystis aeruginosa PCC9443':900.0675	'Cyanothece sp. PCC7424':900.065)900.067:300.70889999999997	('Cyanothece sp. PCC8801':685.5722000000001	('Cyanothece sp. ATCC51472':287.9844	'Crocosphaera watsonii WH8501':287.9853)287.985:397.58799999999997)685.572:515.202)1200.77:531.837)1732.61:5.1011)1737.71:50.2172)1787.93:273.561)2061.49:138.042	('Chroococcidiopsis thermalis PCC7203':2053.221	(('Fischerella sp. JSC11':1746.661	('Richelia intracellularis HM01':1014.8199999999999	'Calothrix sp. PCC7103':1014.8199999999999)1014.82:731.839)1746.66:57.9327	('Nostoc sp. PCC7524':720.6220000000001	('Cylindrospermum stagnale PCC7417':618.179	'Nostoc azollae 0708':618.1784)618.179:102.44149999999999)720.622:1083.97)1804.59:248.633)2053.22:146.308)2199.53:56.6671)2256.2:141.458)2397.66:100.216)2497.88:304.6148)2802.49;
('Gloeobacter violaceus PCC7421':2702.52	(('Pseudanabaena sp. PCC7367':1635.47	'Pseudanabaena sp. PCC6802':1635.4617)1635.47:804.197	(('Synechococcus sp. PCC7335':1974.123	('Synechococcus elongatus PCC7942':1694.8819	('Synechococcus spongiarum 142':918.6928	('Synechococcus sp. RCC307':522.856	((('P marinus subsp. marinus str. CCMP1375':241.5177	('P marinus str. NATL2A':165.7205	('P marinus str. MIT9515':31.045499999999997	'P marinus str. MIT9202':31.045500000000004)31.0456:134.675)165.72:75.7975)241.518:230.36	(('Cyanobium sp. SAT1300':187.3883	'Synechococcus sp. WH8102':187.388)187.388:72.151	('Synechococcus sp. RS9917':153.1717	('Synechococcus sp. CC9311':42.4481	'Synechococcus sp. WH7805':42.4481)42.4482:110.724)153.172:106.367)259.539:212.339)471.879:42.7584	(('Synechococcus sp. LL':382.004	('Synechococcus sp. GFB01':237.171	'Cyanobium sp. BaikalG2':237.1715)237.171:144.833)382.004:93.9887	('Synechococcus sp. MW101C3':214.3227	'Cyanobium sp. CACIAM14':214.32229999999998)214.322:261.671)475.993:38.6436)514.637:8.2187)522.856:395.835)918.692:776.188)1694.88:279.244)1974.12:279.73	(('Oscillatoria acuminata PCC6304':1936.19	('Microcoleus vaginatus FGP2':831.2358	'Lyngbya sp. PCC8106':831.2349999999999)831.236:1104.96)1936.19:125.283	(('Lyngbya majuscula 3L':1925.664	('Spirulina subsalsa PCC9445':1756.7236	('Prochloron didemni P4 Papua New Guinea':1745.1065	(('Xenococcus sp. PCC7305':1479.879	('Leptolyngbya sp. PCC7376':1067.87	'Cyanobacterium aponinum PCC10605':1067.8716)1067.87:412.01)1479.88:249.226	(('Microcystis aeruginosa PCC9443':755.4885	'Cyanothece sp. PCC7424':755.489)755.489:360.039	('Cyanothece sp. PCC8801':668.0802	('Cyanothece sp. ATCC51472':401.0437	'Crocosphaera watsonii WH8501':401.04290000000003)401.043:267.03700000000003)668.08:447.448)1115.53:613.58)1729.11:16.0012)1745.11:11.6172)1756.72:168.941)1925.67:85.5666	('Chroococcidiopsis thermalis PCC7203':1896.3600000000001	(('Fischerella sp. JSC11':1485.9859999999999	('Richelia intracellularis HM01':1306.408	'Calothrix sp. PCC7103':1306.4043)1306.41:179.577)1485.99:202.604	('Nostoc sp. PCC7524':533.2529999999999	('Cylindrospermum stagnale PCC7417':417.361	'Nostoc azollae 0708':417.3605)417.361:115.8914)533.253:1155.34)1688.59:207.772)1896.36:114.87)2011.23:50.2433)2061.48:192.379)2253.85:185.8034)2439.66:262.86019999999996)2702.52;
('Gloeobacter violaceus PCC7421':2904.35	(('Pseudanabaena sp. PCC7367':1373.84	'Pseudanabaena sp. PCC6802':1373.837)1373.84:1385.14	(('Synechococcus sp. PCC7335':2043.027	('Synechococcus elongatus PCC7942':1524.9683	('Synechococcus spongiarum 142':876.6103	('Synechococcus sp. RCC307':618.9739999999999	((('P marinus subsp. marinus str. CCMP1375':307.991	('P marinus str. NATL2A':277.7885	('P marinus str. MIT9515':33.8727	'P marinus str. MIT9202':33.8727)33.8728:243.916)277.789:30.2029)307.991:123.5751	(('Cyanobium sp. SAT1300':111.592	'Synechococcus sp. WH8102':111.59190000000001)111.592:175.705	('Synechococcus sp. RS9917':261.453	('Synechococcus sp. CC9311':120.49680000000001	'Synechococcus sp. WH7805':120.4965)120.497:140.957)261.454:25.8432)287.297:144.27)431.567:166.585	(('Synechococcus sp. LL':282.64	('Synechococcus sp. GFB01':272.149	'Cyanobium sp. BaikalG2':272.1492)272.149:10.4917)282.64:98.575	('Synechococcus sp. MW101C3':238.9338	'Cyanobium sp. CACIAM14':238.9341)238.934:142.282)381.216:216.936)598.152:20.822)618.974:257.636)876.61:648.358)1524.97:518.057)2043.03:618.133	(('Oscillatoria acuminata PCC6304':1386.809	('Microcoleus vaginatus FGP2':1127.8556999999998	'Lyngbya sp. PCC8106':1127.8539)1127.85:258.95)1386.81:1053.22	(('Lyngbya majuscula 3L':2258.85	('Spirulina subsalsa PCC9445':2031.5202	('Prochloron didemni P4 Papua New Guinea':2013.1452	(('Xenococcus sp. PCC7305':1238.9576	('Leptolyngbya sp. PCC7376':1149.719	'Cyanobacterium aponinum PCC10605':1149.7202)1149.72:89.2381)1238.96:621.9	(('Microcystis aeruginosa PCC9443':943.5516	'Cyanothece sp. PCC7424':943.554)943.552:422.3106	('Cyanothece sp. PCC8801':1081.4177	('Cyanothece sp. ATCC51472':340.85499999999996	'Crocosphaera watsonii WH8501':340.85499999999996)340.856:740.557)1081.41:284.448)1365.86:494.994)1860.86:152.288)2013.14:18.3778)2031.52:227.325)2258.85:152.946	('Chroococcidiopsis thermalis PCC7203':2139.5986	(('Fischerella sp. JSC11':1628.624	('Richelia intracellularis HM01':1379.781	'Calothrix sp. PCC7103':1379.78)1379.78:248.847)1628.63:13.8071	('Nostoc sp. PCC7524':823.6233	('Cylindrospermum stagnale PCC7417':585.656	'Nostoc azollae 0708':585.6562)585.656:237.9674)823.624:818.812)1642.44:497.164)2139.6:272.192)2411.79:28.2297)2440.03:221.136)2661.16:97.8167)2758.98:145.3735)2904.35;
('Gloeobacter violaceus PCC7421':2580.66	(('Pseudanabaena sp. PCC7367':1877.77	'Pseudanabaena sp. PCC6802':1877.771)1877.77:547.332	(('Synechococcus sp. PCC7335':1997.012	('Synechococcus elongatus PCC7942':1505.1509	('Synechococcus spongiarum 142':852.6416	('Synechococcus sp. RCC307':669.017	((('P marinus subsp. marinus str. CCMP1375':273.5956	('P marinus str. NATL2A':204.38770000000002	('P marinus str. MIT9515':83.8172	'P marinus str. MIT9202':83.81720000000001)83.8173:120.571)204.388:69.2071)273.596:99.7199	(('Cyanobium sp. SAT1300':91.2294	'Synechococcus sp. WH8102':91.2296)91.2295:94.6588	('Synechococcus sp. RS9917':174.31099999999998	('Synechococcus sp. CC9311':106.92850000000001	'Synechococcus sp. WH7805':106.9285)106.929:67.3823)174.311:11.5774)185.888:187.427)373.315:173.021	(('Synechococcus sp. LL':318.355	('Synechococcus sp. GFB01':261.9647	'Cyanobium sp. BaikalG2':261.9651)261.965:56.391)318.356:36.8564	('Synechococcus sp. MW101C3':251.7892	'Cyanobium sp. CACIAM14':251.78900000000002)251.789:103.423)355.212:191.124)546.336:122.68)669.018:183.626)852.641:652.507)1505.15:491.867)1997.02:323.54	(('Oscillatoria acuminata PCC6304':2097.707	('Microcoleus vaginatus FGP2':1771.6469000000002	'Lyngbya sp. PCC8106':1771.6416)1771.65:326.053)2097.7:120.88	(('Lyngbya majuscula 3L':2047.205	('Spirulina subsalsa PCC9445':1914.7518	('Prochloron didemni P4 Papua New Guinea':1892.0356	(('Xenococcus sp. PCC7305':1189.587	('Leptolyngbya sp. PCC7376':1118.478	'Cyanobacterium aponinum PCC10605':1118.4778000000001)1118.48:71.1095)1189.59:620.259	(('Microcystis aeruginosa PCC9443':1437.8678	'Cyanothece sp. PCC7424':1437.8760000000002)1437.87:225.534	('Cyanothece sp. PCC8801':859.6959	('Cyanothece sp. ATCC51472':593.9905	'Crocosphaera watsonii WH8501':593.9902999999999)593.99:265.705)859.696:803.709)1663.41:146.439)1809.85:82.1875)1892.03:22.7174)1914.75:132.457)2047.21:85.8639	('Chroococcidiopsis thermalis PCC7203':2018.8984	(('Fischerella sp. JSC11':1725.311	('Richelia intracellularis HM01':1346.279	'Calothrix sp. PCC7103':1346.281)1346.28:379.032)1725.31:60.0153	('Nostoc sp. PCC7524':876.7258999999999	('Cylindrospermum stagnale PCC7417':783.739	'Nostoc azollae 0708':783.7391)783.739:92.9859)876.726:908.606)1785.33:233.565)2018.9:114.175)2133.07:85.5112)2218.58:101.975)2320.56:104.54690000000001)2425.1:155.55689999999998)2580.66;
('Gloeobacter violaceus PCC7421':2752.77	(('Pseudanabaena sp. PCC7367':1585.55	'Pseudanabaena sp. PCC6802':1585.5520000000001)1585.55:980.446	(('Synechococcus sp. PCC7335':2185.493	('Synechococcus elongatus PCC7942':1372.2715	('Synechococcus spongiarum 142':840.4056	('Synechococcus sp. RCC307':452.072	((('P marinus subsp. marinus str. CCMP1375':184.877	('P marinus str. NATL2A':154.6899	('P marinus str. MIT9515':34.9307	'P marinus str. MIT9202':34.9306)34.9307:119.76)154.69:30.1866)184.877:123.2269	(('Cyanobium sp. SAT1300':125.65489999999998	'Synechococcus sp. WH8102':125.6546)125.655:156.09	('Synechococcus sp. RS9917':262.822	('Synechococcus sp. CC9311':230.43949999999998	'Synechococcus sp. WH7805':230.4387)230.439:32.3835)262.823:18.922)281.744:26.3592)308.104:103.236	(('Synechococcus sp. LL':250.6189	('Synechococcus sp. GFB01':219.51299999999998	'Cyanobium sp. BaikalG2':219.51239999999999)219.513:31.1065)250.619:65.6428	('Synechococcus sp. MW101C3':126.15110000000001	'Cyanobium sp. CACIAM14':126.1512)126.151:190.111)316.262:95.0779)411.339:40.7321)452.072:388.333)840.405:531.868)1372.27:813.221)2185.49:225.935	(('Oscillatoria acuminata PCC6304':1981.115	('Microcoleus vaginatus FGP2':1712.287	'Lyngbya sp. PCC8106':1712.281)1712.28:268.837)1981.12:247.165	(('Lyngbya majuscula 3L':2089.408	('Spirulina subsalsa PCC9445':1908.8012	('Prochloron didemni P4 Papua New Guinea':1790.7488	(('Xenococcus sp. PCC7305':1215.0711999999999	('Leptolyngbya sp. PCC7376':1052.068	'Cyanobacterium aponinum PCC10605':1052.0681)1052.07:163.002)1215.07:497.205	(('Microcystis aeruginosa PCC9443':555.1068	'Cyanothece sp. PCC7424':555.105)555.107:1095.531	('Cyanothece sp. PCC8801':720.7361999999999	('Cyanothece sp. ATCC51472':310.91420000000005	'Crocosphaera watsonii WH8501':310.9146)310.915:409.821)720.736:929.902)1650.64:61.6386)1712.28:78.4765)1790.75:118.05)1908.8:180.606)2089.41:78.5957	('Chroococcidiopsis thermalis PCC7203':1930.3015	(('Fischerella sp. JSC11':1608.37	('Richelia intracellularis HM01':1507.153	'Calothrix sp. PCC7103':1507.1533)1507.16:101.215)1608.37:106.149	('Nostoc sp. PCC7524':652.54	('Cylindrospermum stagnale PCC7417':454.975	'Nostoc azollae 0708':454.9746)454.975:197.5669)652.541:1061.98)1714.52:215.786)1930.31:237.697)2168:60.2793)2228.28:183.146)2411.43:154.5678)2566:186.77329999999998)2752.77;
('Gloeobacter violaceus PCC7421':2729.22	(('Pseudanabaena sp. PCC7367':2049.08	'Pseudanabaena sp. PCC6802':2049.0787)2049.08:460.709	(('Synechococcus sp. PCC7335':2127.4269999999997	('Synechococcus elongatus PCC7942':1669.1994	('Synechococcus spongiarum 142':1009.5364999999999	('Synechococcus sp. RCC307':849.8409999999999	((('P marinus subsp. marinus str. CCMP1375':186.4678	('P marinus str. NATL2A':144.4644	('P marinus str. MIT9515':40.3513	'P marinus str. MIT9202':40.351299999999995)40.3514:104.113)144.464:42.0032)186.468:381.058	(('Cyanobium sp. SAT1300':236.9574	'Synechococcus sp. WH8102':236.9572)236.957:72.2432	('Synechococcus sp. RS9917':216.316	('Synechococcus sp. CC9311':110.4648	'Synechococcus sp. WH7805':110.4649)110.465:105.85)216.315:92.8851)309.2:258.325)567.525:147.041	(('Synechococcus sp. LL':254.661	('Synechococcus sp. GFB01':170.8466	'Cyanobium sp. BaikalG2':170.84699999999998)170.847:83.8132)254.66:268.592	('Synechococcus sp. MW101C3':324.174	'Cyanobium sp. CACIAM14':324.17409999999995)324.174:199.078)523.252:191.315)714.567:135.275)849.841:159.697)1009.54:659.663)1669.2:458.226)2127.43:307.004	(('Oscillatoria acuminata PCC6304':1671.533	('Microcoleus vaginatus FGP2':1427.3474	'Lyngbya sp. PCC8106':1427.352)1427.35:244.179)1671.53:527.828	(('Lyngbya majuscula 3L':2136.874	('Spirulina subsalsa PCC9445':1944.728	('Prochloron didemni P4 Papua New Guinea':1881.3259	(('Xenococcus sp. PCC7305':1238.9229999999998	('Leptolyngbya sp. PCC7376':1202.209	'Cyanobacterium aponinum PCC10605':1202.2096)1202.21:36.7126)1238.92:506.363	(('Microcystis aeruginosa PCC9443':1106.4992	'Cyanothece sp. PCC7424':1106.502)1106.5:193.0616	('Cyanothece sp. PCC8801':676.3464	('Cyanothece sp. ATCC51472':242.2888	'Crocosphaera watsonii WH8501':242.2885)242.288:434.057)676.346:623.219)1299.57:445.72)1745.28:136.038)1881.32:63.4011)1944.72:192.146)2136.87:38.3837	('Chroococcidiopsis thermalis PCC7203':1983.3719999999998	(('Fischerella sp. JSC11':1534.228	('Richelia intracellularis HM01':1286.042	'Calothrix sp. PCC7103':1286.0427)1286.04:248.184)1534.23:93.2274	('Nostoc sp. PCC7524':945.056	('Cylindrospermum stagnale PCC7417':713.451	'Nostoc azollae 0708':713.451)713.451:231.6043)945.056:682.398)1627.46:355.918)1983.37:191.883)2175.25:24.1058)2199.36:235.073)2434.43:75.3534)2509.79:219.43449999999999)2729.22;
('Gloeobacter violaceus PCC7421':2701.24	(('Pseudanabaena sp. PCC7367':1230.26	'Pseudanabaena sp. PCC6802':1230.258)1230.26:1149.84	(('Synechococcus sp. PCC7335':1804.031	('Synechococcus elongatus PCC7942':1599.6541	('Synechococcus spongiarum 142':800.5968	('Synechococcus sp. RCC307':599.427	((('P marinus subsp. marinus str. CCMP1375':150.49360000000001	('P marinus str. NATL2A':145.3334	('P marinus str. MIT9515':28.9121	'P marinus str. MIT9202':28.912)28.9121:116.421)145.334:5.1597)150.493:253.3625	(('Cyanobium sp. SAT1300':148.7808	'Synechococcus sp. WH8102':148.77999999999997)148.78:26.0475	('Synechococcus sp. RS9917':157.837	('Synechococcus sp. CC9311':127.1371	'Synechococcus sp. WH7805':127.1367)127.137:30.6998)157.837:16.9914)174.828:229.028)403.858:177.08	(('Synechococcus sp. LL':170.4424	('Synechococcus sp. GFB01':124.0841	'Cyanobium sp. BaikalG2':124.0841)124.084:46.3578)170.442:19.3049	('Synechococcus sp. MW101C3':179.3133	'Cyanobium sp. CACIAM14':179.313)179.313:10.4336)189.747:391.188)580.938:18.4899)599.427:201.172)800.597:799.054)1599.65:204.3826)1804.03:530.948	(('Oscillatoria acuminata PCC6304':1591.576	('Microcoleus vaginatus FGP2':1248.5844	'Lyngbya sp. PCC8106':1248.586)1248.59:342.99)1591.58:566.199	(('Lyngbya majuscula 3L':1994.196	('Spirulina subsalsa PCC9445':1884.249	('Prochloron didemni P4 Papua New Guinea':1876.9016	(('Xenococcus sp. PCC7305':1157.975	('Leptolyngbya sp. PCC7376':996.6370000000001	'Cyanobacterium aponinum PCC10605':996.636)996.637:161.338)1157.98:703.638	(('Microcystis aeruginosa PCC9443':951.6775	'Cyanothece sp. PCC7424':951.679)951.677:390.977	('Cyanothece sp. PCC8801':889.9834	('Cyanothece sp. ATCC51472':611.8503000000001	'Crocosphaera watsonii WH8501':611.8493)611.85:278.1319)889.983:452.673)1342.66:518.96)1861.61:15.283)1876.9:7.3494)1884.25:109.951)1994.2:150.155	('Chroococcidiopsis thermalis PCC7203':1937.741	(('Fischerella sp. JSC11':1584.772	('Richelia intracellularis HM01':1397.8790000000001	'Calothrix sp. PCC7103':1397.877)1397.88:186.89)1584.77:19.402	('Nostoc sp. PCC7524':584.944	('Cylindrospermum stagnale PCC7417':401.815	'Nostoc azollae 0708':401.815)401.815:183.1289)584.944:1019.23)1604.17:333.565)1937.74:206.615)2144.35:13.4211)2157.77:177.208)2334.98:45.1187)2380.1:321.1392)2701.24;
('Gloeobacter violaceus PCC7421':2865.27	(('Pseudanabaena sp. PCC7367':1789.56	'Pseudanabaena sp. PCC6802':1789.5644)1789.56:902.425	(('Synechococcus sp. PCC7335':2186.442	('Synechococcus elongatus PCC7942':1644.0474	('Synechococcus spongiarum 142':1083.8003999999999	('Synechococcus sp. RCC307':777.65	((('P marinus subsp. marinus str. CCMP1375':246.528	('P marinus str. NATL2A':119.06389999999999	('P marinus str. MIT9515':73.8332	'P marinus str. MIT9202':73.8333)73.8333:45.2308)119.064:127.464)246.528:295.9291	(('Cyanobium sp. SAT1300':128.5636	'Synechococcus sp. WH8102':128.564)128.564:23.5693	('Synechococcus sp. RS9917':144.9173	('Synechococcus sp. CC9311':124.0767	'Synechococcus sp. WH7805':124.0762)124.077:20.8405)144.917:7.216)152.133:390.324)542.458:165.453	(('Synechococcus sp. LL':247.68900000000002	('Synechococcus sp. GFB01':191.8579	'Cyanobium sp. BaikalG2':191.85789999999997)191.858:55.83)247.688:33.37	('Synechococcus sp. MW101C3':158.1677	'Cyanobium sp. CACIAM14':158.16819999999998)158.168:122.89)281.058:426.851)707.911:69.7415)777.65:306.151)1083.8:560.249)1644.05:542.3919999999999)2186.44:333.56	(('Oscillatoria acuminata PCC6304':1516.696	('Microcoleus vaginatus FGP2':1434.7922	'Lyngbya sp. PCC8106':1434.79)1434.79:81.9037)1516.7:768.629	(('Lyngbya majuscula 3L':2173.12	('Spirulina subsalsa PCC9445':1862.201	('Prochloron didemni P4 Papua New Guinea':1848.6502	(('Xenococcus sp. PCC7305':1275.919	('Leptolyngbya sp. PCC7376':1198.2740000000001	'Cyanobacterium aponinum PCC10605':1198.274)1198.28:77.6448)1275.92:501.325	(('Microcystis aeruginosa PCC9443':1388.1474	'Cyanothece sp. PCC7424':1388.146)1388.15:266.3	('Cyanothece sp. PCC8801':998.0151999999999	('Cyanothece sp. ATCC51472':355.7656	'Crocosphaera watsonii WH8501':355.76619999999997)355.766:642.25)998.016:656.4300000000001)1654.45:122.797)1777.24:71.4013)1848.65:13.5502)1862.2:310.925)2173.12:80.2072	('Chroococcidiopsis thermalis PCC7203':1841.4031	(('Fischerella sp. JSC11':1572.076	('Richelia intracellularis HM01':1415.328	'Calothrix sp. PCC7103':1415.3210000000001)1415.33:156.75)1572.08:35.0929	('Nostoc sp. PCC7524':769.8886	('Cylindrospermum stagnale PCC7417':601.767	'Nostoc azollae 0708':601.766)601.767:168.1247)769.889:837.278)1607.17:234.232)1841.4:411.928)2253.33:31.9958)2285.32:234.677)2520:171.9861)2691.99:173.28199999999998)2865.27;
('Gloeobacter violaceus PCC7421':2777.32	(('Pseudanabaena sp. PCC7367':1727.07	'Pseudanabaena sp. PCC6802':1727.074)1727.07:784.915	(('Synechococcus sp. PCC7335':2197.331	('Synechococcus elongatus PCC7942':1740.0921	('Synechococcus spongiarum 142':817.7041	('Synechococcus sp. RCC307':512.597	((('P marinus subsp. marinus str. CCMP1375':178.1455	('P marinus str. NATL2A':135.3488	('P marinus str. MIT9515':53.8982	'P marinus str. MIT9202':53.8982)53.8983:81.4507)135.349:42.7965)178.146:171.0355	(('Cyanobium sp. SAT1300':130.8464	'Synechococcus sp. WH8102':130.8469)130.847:47.1947	('Synechococcus sp. RS9917':129.05440000000002	('Synechococcus sp. CC9311':69.3291	'Synechococcus sp. WH7805':69.3292)69.3292:59.7251)129.054:48.9869)178.042:171.14)349.181:120.755	(('Synechococcus sp. LL':195.4898	('Synechococcus sp. GFB01':178.99970000000002	'Cyanobium sp. BaikalG2':178.9992)179:16.4908)195.49:98.7887	('Synechococcus sp. MW101C3':225.16070000000002	'Cyanobium sp. CACIAM14':225.1596)225.16:69.1186)294.279:175.657)469.936:42.6618)512.597:305.105)817.704:922.392)1740.1:457.23)2197.33:161.752	(('Oscillatoria acuminata PCC6304':2022.3090000000002	('Microcoleus vaginatus FGP2':1776.9659000000001	'Lyngbya sp. PCC8106':1776.9650000000001)1776.97:245.34)2022.31:117.829	(('Lyngbya majuscula 3L':1952.0390000000002	('Spirulina subsalsa PCC9445':1834.1294	('Prochloron didemni P4 Papua New Guinea':1792.4117999999999	(('Xenococcus sp. PCC7305':1115.838	('Leptolyngbya sp. PCC7376':895.691	'Cyanobacterium aponinum PCC10605':895.6929)895.692:220.146)1115.84:609.014	(('Microcystis aeruginosa PCC9443':949.1012	'Cyanothece sp. PCC7424':949.1020000000001)949.101:218.6214	('Cyanothece sp. PCC8801':704.6798	('Cyanothece sp. ATCC51472':291.91880000000003	'Crocosphaera watsonii WH8501':291.9196)291.918:412.76099999999997)704.68:463.04339999999996)1167.72:557.128)1724.85:67.5596)1792.41:41.7239)1834.13:117.906)1952.04:86.0969	('Chroococcidiopsis thermalis PCC7203':1782.4859999999999	(('Fischerella sp. JSC11':1146.511	('Richelia intracellularis HM01':910.71	'Calothrix sp. PCC7103':910.708)910.708:235.801)1146.51:464.809	('Nostoc sp. PCC7524':613.827	('Cylindrospermum stagnale PCC7417':537.717	'Nostoc azollae 0708':537.7172)537.717:76.10799999999999)613.827:997.494)1611.32:171.163)1782.48:255.654)2038.14:102)2140.14:218.942)2359.08:152.90970000000002)2511.99:265.3302)2777.32;
('Gloeobacter violaceus PCC7421':2668.43	(('Pseudanabaena sp. PCC7367':1644.86	'Pseudanabaena sp. PCC6802':1644.857)1644.86:772.513	(('Synechococcus sp. PCC7335':2080.428	('Synechococcus elongatus PCC7942':1405.0643	('Synechococcus spongiarum 142':928.0613	('Synechococcus sp. RCC307':670.806	((('P marinus subsp. marinus str. CCMP1375':340.9921	('P marinus str. NATL2A':285.1257	('P marinus str. MIT9515':87.68719999999999	'P marinus str. MIT9202':87.6874)87.6872:197.438)285.126:55.8643)340.992:206.10000000000002	(('Cyanobium sp. SAT1300':195.85960000000003	'Synechococcus sp. WH8102':195.86010000000002)195.86:222.805	('Synechococcus sp. RS9917':275.728	('Synechococcus sp. CC9311':65.6281	'Synechococcus sp. WH7805':65.62819999999999)65.6282:210.1)275.728:142.937)418.665:128.426)547.091:91.6472	(('Synechococcus sp. LL':258.8335	('Synechococcus sp. GFB01':229.9768	'Cyanobium sp. BaikalG2':229.9771)229.977:28.8564)258.833:174.804	('Synechococcus sp. MW101C3':274.044	'Cyanobium sp. CACIAM14':274.044)274.045:159.592)433.637:205.101)638.738:32.0678)670.806:257.257)928.062:477.006)1405.07:675.361)2080.43:248.641	(('Oscillatoria acuminata PCC6304':2092.391	('Microcoleus vaginatus FGP2':1865.3410999999999	'Lyngbya sp. PCC8106':1865.3348999999998)1865.34:227.055)2092.39:93.4121	(('Lyngbya majuscula 3L':2052.721	('Spirulina subsalsa PCC9445':1835.532	('Prochloron didemni P4 Papua New Guinea':1819.6677000000002	(('Xenococcus sp. PCC7305':1371.3939999999998	('Leptolyngbya sp. PCC7376':1334.5140000000001	'Cyanobacterium aponinum PCC10605':1334.5147)1334.51:36.8777)1371.39:401.935	(('Microcystis aeruginosa PCC9443':1306.2370999999998	'Cyanothece sp. PCC7424':1306.239)1306.24:230.3278	('Cyanothece sp. PCC8801':1117.7679	('Cyanothece sp. ATCC51472':477.1651	'Crocosphaera watsonii WH8501':477.16209999999995)477.164:640.603)1117.77:418.7967)1536.57:236.762)1773.33:46.3444)1819.67:15.8608)1835.53:217.184)2052.72:114.595	('Chroococcidiopsis thermalis PCC7203':1872.6327	(('Fischerella sp. JSC11':1601.202	('Richelia intracellularis HM01':1348.886	'Calothrix sp. PCC7103':1348.8847)1348.89:252.318)1601.2:10.9112	('Nostoc sp. PCC7524':911.577	('Cylindrospermum stagnale PCC7417':680.015	'Nostoc azollae 0708':680.0141000000001)680.015:231.5624)911.577:700.54)1612.12:260.518)1872.63:294.677)2167.31:18.4944)2185.81:143.263)2329.07:88.2991)2417.37:251.0622)2668.43;
('Gloeobacter violaceus PCC7421':2708.65	(('Pseudanabaena sp. PCC7367':1241.94	'Pseudanabaena sp. PCC6802':1241.9395)1241.94:1129.69	(('Synechococcus sp. PCC7335':1932.2350000000001	('Synechococcus elongatus PCC7942':1512.9627	('Synechococcus spongiarum 142':1043.5901	('Synechococcus sp. RCC307':693.135	((('P marinus subsp. marinus str. CCMP1375':215.9521	('P marinus str. NATL2A':184.79399999999998	('P marinus str. MIT9515':63.9722	'P marinus str. MIT9202':63.972300000000004)63.9723:120.822)184.794:31.1573)215.952:241.264	(('Cyanobium sp. SAT1300':156.7701	'Synechococcus sp. WH8102':156.77)156.77:250.664	('Synechococcus sp. RS9917':350.884	('Synechococcus sp. CC9311':302.41470000000004	'Synechococcus sp. WH7805':302.41540000000003)302.414:48.4688)350.883:56.5511)407.434:49.7811)457.216:171.301	(('Synechococcus sp. LL':247.21519999999998	('Synechococcus sp. GFB01':212.3283	'Cyanobium sp. BaikalG2':212.3281)212.328:34.8871)247.215:98.7665	('Synechococcus sp. MW101C3':241.9743	'Cyanobium sp. CACIAM14':241.97449999999998)241.975:104.007)345.982:282.534)628.516:64.618)693.135:350.461)1043.6:469.371)1512.97:419.2672)1932.23:320.428	(('Oscillatoria acuminata PCC6304':1671.8877000000002	('Microcoleus vaginatus FGP2':942.2495	'Lyngbya sp. PCC8106':942.247)942.25:729.643)1671.89:433.051	(('Lyngbya majuscula 3L':1975.19	('Spirulina subsalsa PCC9445':1879.6490000000001	('Prochloron didemni P4 Papua New Guinea':1840.3718000000001	(('Xenococcus sp. PCC7305':1172.48	('Leptolyngbya sp. PCC7376':1107.906	'Cyanobacterium aponinum PCC10605':1107.904)1107.91:64.5763)1172.48:584.884	(('Microcystis aeruginosa PCC9443':842.2575999999999	'Cyanothece sp. PCC7424':842.26)842.258:359.831	('Cyanothece sp. PCC8801':686.542	('Cyanothece sp. ATCC51472':294.8265	'Crocosphaera watsonii WH8501':294.8266)294.827:391.716)686.543:515.547)1202.09:555.276)1757.36:83.0038)1840.37:39.2797)1879.65:95.5384)1975.19:101.932	('Chroococcidiopsis thermalis PCC7203':1880.409	(('Fischerella sp. JSC11':1605.6670000000001	('Richelia intracellularis HM01':1453.455	'Calothrix sp. PCC7103':1453.451)1453.45:152.216)1605.67:32.2405	('Nostoc sp. PCC7524':994.739	('Cylindrospermum stagnale PCC7417':596.794	'Nostoc azollae 0708':596.796)596.794:397.9441)994.739:643.172)1637.91:242.498)1880.41:196.711)2077.12:27.8224)2104.94:147.717)2252.66:118.96950000000001)2371.63:337.0222)2708.65;
('Gloeobacter violaceus PCC7421':2760.11	(('Pseudanabaena sp. PCC7367':1829.06	'Pseudanabaena sp. PCC6802':1829.0621999999998)1829.06:793.827	(('Synechococcus sp. PCC7335':2123.653	('Synechococcus elongatus PCC7942':1725.2792	('Synechococcus spongiarum 142':1065.8945	('Synechococcus sp. RCC307':727.989	((('P marinus subsp. marinus str. CCMP1375':246.3816	('P marinus str. NATL2A':204.0127	('P marinus str. MIT9515':32.4107	'P marinus str. MIT9202':32.4105)32.4107:171.602)204.013:42.3693)246.382:280.86400000000003	(('Cyanobium sp. SAT1300':190.1308	'Synechococcus sp. WH8102':190.13)190.131:153.382	('Synechococcus sp. RS9917':298.748	('Synechococcus sp. CC9311':273.5413	'Synechococcus sp. WH7805':273.54130000000004)273.541:25.207)298.748:44.7645)343.513:183.733)527.246:103.42	(('Synechococcus sp. LL':348.09000000000003	('Synechococcus sp. GFB01':293.28589999999997	'Cyanobium sp. BaikalG2':293.2862)293.286:54.8033)348.09:95.8467	('Synechococcus sp. MW101C3':397.005	'Cyanobium sp. CACIAM14':397.005)397.005:46.932)443.937:186.73)630.666:97.322)727.989:337.904)1065.89:659.388)1725.28:398.3676)2123.65:298.285	(('Oscillatoria acuminata PCC6304':1861.9850000000001	('Microcoleus vaginatus FGP2':798.7497	'Lyngbya sp. PCC8106':798.7525)798.748:1063.23)1861.98:304.539	(('Lyngbya majuscula 3L':2042.9320000000002	('Spirulina subsalsa PCC9445':1843.704	('Prochloron didemni P4 Papua New Guinea':1787.7372999999998	(('Xenococcus sp. PCC7305':1110.674	('Leptolyngbya sp. PCC7376':1086.556	'Cyanobacterium aponinum PCC10605':1086.556)1086.56:24.1169)1110.67:610.578	(('Microcystis aeruginosa PCC9443':601.2232000000001	'Cyanothece sp. PCC7424':601.225)601.224:675.0160000000001	('Cyanothece sp. PCC8801':810.7961	('Cyanothece sp. ATCC51472':196.9676	'Crocosphaera watsonii WH8501':196.96769999999998)196.968:613.828)810.796:465.448)1276.24:445.007)1721.25:66.4841)1787.73:55.9736)1843.71:199.221)2042.93:116.308	('Chroococcidiopsis thermalis PCC7203':2026.775	(('Fischerella sp. JSC11':1731.243	('Richelia intracellularis HM01':1516.085	'Calothrix sp. PCC7103':1516.0888)1516.08:215.159)1731.24:108.59	('Nostoc sp. PCC7524':711.48	('Cylindrospermum stagnale PCC7417':661.662	'Nostoc azollae 0708':661.6625)661.662:49.8173)711.48:1128.35)1839.83:186.947)2026.78:132.458)2159.24:7.2832)2166.52:255.414)2421.94:200.9572)2622.89:137.21759999999998)2760.11;
('Gloeobacter violaceus PCC7421':2966.28	(('Pseudanabaena sp. PCC7367':1680.07	'Pseudanabaena sp. PCC6802':1680.066)1680.07:1076.56	(('Synechococcus sp. PCC7335':1942.0839999999998	('Synechococcus elongatus PCC7942':1375.5462	('Synechococcus spongiarum 142':664.5074000000001	('Synechococcus sp. RCC307':495.345	((('P marinus subsp. marinus str. CCMP1375':229.4266	('P marinus str. NATL2A':202.2289	('P marinus str. MIT9515':37.3821	'P marinus str. MIT9202':37.382)37.3822:164.847)202.229:27.1973)229.427:103.96889999999999	(('Cyanobium sp. SAT1300':122.95519999999999	'Synechococcus sp. WH8102':122.956)122.956:135.491	('Synechococcus sp. RS9917':223.0736	('Synechococcus sp. CC9311':28.561300000000003	'Synechococcus sp. WH7805':28.5612)28.5614:194.513)223.074:35.3728)258.447:74.9487)333.396:79.9634	(('Synechococcus sp. LL':232.4941	('Synechococcus sp. GFB01':216.1601	'Cyanobium sp. BaikalG2':216.16060000000002)216.16:16.3338)232.494:48.5849	('Synechococcus sp. MW101C3':187.95499999999998	'Cyanobium sp. CACIAM14':187.95530000000002)187.956:93.1233)281.079:132.28)413.359:81.9856)495.344:169.164)664.508:711.035)1375.55:566.544)1942.09:614.862	(('Oscillatoria acuminata PCC6304':1643.049	('Microcoleus vaginatus FGP2':1257.6858000000002	'Lyngbya sp. PCC8106':1257.688)1257.69:385.361)1643.05:596.878	(('Lyngbya majuscula 3L':2084.777	('Spirulina subsalsa PCC9445':1831.8037000000002	('Prochloron didemni P4 Papua New Guinea':1814.4114	(('Xenococcus sp. PCC7305':1298.4650000000001	('Leptolyngbya sp. PCC7376':1282.643	'Cyanobacterium aponinum PCC10605':1282.6392)1282.64:15.8252)1298.47:416.199	(('Microcystis aeruginosa PCC9443':527.2530999999999	'Cyanothece sp. PCC7424':527.252)527.253:825.8679999999999	('Cyanothece sp. PCC8801':844.3404999999999	('Cyanothece sp. ATCC51472':343.791	'Crocosphaera watsonii WH8501':343.7907)343.789:500.54999999999995)844.341:508.7808)1353.12:361.545)1714.66:99.742)1814.41:17.4026)1831.81:252.969)2084.78:98.5519	('Chroococcidiopsis thermalis PCC7203':2026.8383000000001	(('Fischerella sp. JSC11':1623.789	('Richelia intracellularis HM01':1502.61	'Calothrix sp. PCC7103':1502.613)1502.61:121.18)1623.79:47.2733	('Nostoc sp. PCC7524':642.6748	('Cylindrospermum stagnale PCC7417':541.883	'Nostoc azollae 0708':541.8842)541.883:100.792)642.676:1028.39)1671.06:355.776)2026.84:156.493)2183.33:56.5951)2239.93:317.024)2556.95:199.6732)2756.62:209.6553)2966.28;
('Gloeobacter violaceus PCC7421':2793.12	(('Pseudanabaena sp. PCC7367':1107.35	'Pseudanabaena sp. PCC6802':1107.356)1107.35:1437.39	(('Synechococcus sp. PCC7335':2081.321	('Synechococcus elongatus PCC7942':1784.7214	('Synechococcus spongiarum 142':1057.2455	('Synechococcus sp. RCC307':968.674	((('P marinus subsp. marinus str. CCMP1375':255.8537	('P marinus str. NATL2A':228.38150000000002	('P marinus str. MIT9515':57.31270000000001	'P marinus str. MIT9202':57.3126)57.3127:171.069)228.382:27.4726)255.854:406.00700000000006	(('Cyanobium sp. SAT1300':113.85600000000001	'Synechococcus sp. WH8102':113.8561)113.856:196.242	('Synechococcus sp. RS9917':274.7231	('Synechococcus sp. CC9311':56.983200000000004	'Synechococcus sp. WH7805':56.9833)56.9833:217.74)274.723:35.3754)310.098:351.763)661.862:234.398	(('Synechococcus sp. LL':467.1899	('Synechococcus sp. GFB01':400.04999999999995	'Cyanobium sp. BaikalG2':400.0499)400.05:67.1385)467.19:73.8981	('Synechococcus sp. MW101C3':291.283	'Cyanobium sp. CACIAM14':291.2834)291.284:249.803)541.088:355.173)896.259:72.4152)968.673:88.5645)1057.24:727.479)1784.72:296.60409999999996)2081.32:329.242	(('Oscillatoria acuminata PCC6304':1404.074	('Microcoleus vaginatus FGP2':1158.6553000000001	'Lyngbya sp. PCC8106':1158.656)1158.66:245.416)1404.07:838.844	(('Lyngbya majuscula 3L':2002.403	('Spirulina subsalsa PCC9445':1857.8890000000001	('Prochloron didemni P4 Papua New Guinea':1828.9728	(('Xenococcus sp. PCC7305':1418.512	('Leptolyngbya sp. PCC7376':1405.144	'Cyanobacterium aponinum PCC10605':1405.143)1405.14:13.3678)1418.51:380.336	(('Microcystis aeruginosa PCC9443':748.891	'Cyanothece sp. PCC7424':748.89)748.891:321.399	('Cyanothece sp. PCC8801':690.7307000000001	('Cyanothece sp. ATCC51472':403.6715	'Crocosphaera watsonii WH8501':403.67159999999996)403.672:287.06)690.73:379.55820000000006)1070.29:728.555)1798.85:30.1263)1828.97:28.9216)1857.89:144.511)2002.4:210.264	('Chroococcidiopsis thermalis PCC7203':2009.55	(('Fischerella sp. JSC11':1387.519	('Richelia intracellularis HM01':1196.158	'Calothrix sp. PCC7103':1196.1543000000001)1196.16:191.361)1387.52:381.537	('Nostoc sp. PCC7524':885.4375	('Cylindrospermum stagnale PCC7417':740.425	'Nostoc azollae 0708':740.4250000000001)740.425:145.0115)885.437:883.617)1769.06:240.497)2009.55:203.117)2212.67:30.2489)2242.92:167.646)2410.56:134.17860000000002)2544.74:248.3777)2793.12;
('Gloeobacter violaceus PCC7421':2528.33	(('Pseudanabaena sp. PCC7367':1602.59	'Pseudanabaena sp. PCC6802':1602.587)1602.59:731.891	(('Synechococcus sp. PCC7335':1986.0510000000002	('Synechococcus elongatus PCC7942':1388.4789	('Synechococcus spongiarum 142':719.3583000000001	('Synechococcus sp. RCC307':653.414	((('P marinus subsp. marinus str. CCMP1375':159.8693	('P marinus str. NATL2A':152.3227	('P marinus str. MIT9515':49.7235	'P marinus str. MIT9202':49.7236)49.7235:102.6)152.323:7.5464)159.869:237.2902	(('Cyanobium sp. SAT1300':137.51	'Synechococcus sp. WH8102':137.51)137.51:161.824	('Synechococcus sp. RS9917':157.25369999999998	('Synechococcus sp. CC9311':100.0594	'Synechococcus sp. WH7805':100.0592)100.059:57.1946)157.254:142.08)299.334:97.8256)397.16:155.065	(('Synechococcus sp. LL':190.94619999999998	('Synechococcus sp. GFB01':145.76340000000002	'Cyanobium sp. BaikalG2':145.7635)145.763:45.183)190.946:132.118	('Synechococcus sp. MW101C3':269.351	'Cyanobium sp. CACIAM14':269.351)269.351:53.7128)323.064:229.161)552.225:101.189)653.414:65.9446)719.358:669.12)1388.48:597.5740000000001)1986.05:237.604	(('Oscillatoria acuminata PCC6304':1969.355	('Microcoleus vaginatus FGP2':1360.9387	'Lyngbya sp. PCC8106':1360.9389)1360.94:608.42)1969.36:164.311	(('Lyngbya majuscula 3L':1959.83	('Spirulina subsalsa PCC9445':1854.5412	('Prochloron didemni P4 Papua New Guinea':1844.309	(('Xenococcus sp. PCC7305':1099.281	('Leptolyngbya sp. PCC7376':1081.829	'Cyanobacterium aponinum PCC10605':1081.828)1081.83:17.4516)1099.28:643.513	(('Microcystis aeruginosa PCC9443':876.8089	'Cyanothece sp. PCC7424':876.81)876.809:613.6227	('Cyanothece sp. PCC8801':1214.3407	('Cyanothece sp. ATCC51472':496.20090000000005	'Crocosphaera watsonii WH8501':496.2007)496.2:718.144)1214.34:276.091)1490.43:252.358)1742.79:101.522)1844.31:10.225)1854.54:105.289)1959.83:171.422	('Chroococcidiopsis thermalis PCC7203':1908.301	(('Fischerella sp. JSC11':1592.555	('Richelia intracellularis HM01':1248.5649999999998	'Calothrix sp. PCC7103':1248.5642)1248.57:343.987)1592.55:13.3244	('Nostoc sp. PCC7524':1137.1078	('Cylindrospermum stagnale PCC7417':848.022	'Nostoc azollae 0708':848.0219999999999)848.022:289.08799999999997)1137.11:468.767)1605.88:302.426)1908.31:222.946)2131.25:2.4196)2133.67:89.986)2223.66:110.82520000000001)2334.48:193.84939999999997)2528.33;
('Gloeobacter violaceus PCC7421':2617.26	(('Pseudanabaena sp. PCC7367':1231.75	'Pseudanabaena sp. PCC6802':1231.748)1231.75:1210.17	(('Synechococcus sp. PCC7335':1928.8310000000001	('Synechococcus elongatus PCC7942':1421.9722000000002	('Synechococcus spongiarum 142':758.76	('Synechococcus sp. RCC307':647.317	((('P marinus subsp. marinus str. CCMP1375':277.3318	('P marinus str. NATL2A':231.8309	('P marinus str. MIT9515':36.969	'P marinus str. MIT9202':36.9689)36.969:194.862)231.831:45.5013)277.332:114.0573	(('Cyanobium sp. SAT1300':184.6166	'Synechococcus sp. WH8102':184.6166)184.617:147.273	('Synechococcus sp. RS9917':227.30190000000002	('Synechococcus sp. CC9311':102.7476	'Synechococcus sp. WH7805':102.7473)102.748:124.555)227.302:104.588)331.89:59.4989)391.391:120.025	(('Synechococcus sp. LL':323.4533	('Synechococcus sp. GFB01':244.974	'Cyanobium sp. BaikalG2':244.9744)244.974:78.479)323.454:61.4069	('Synechococcus sp. MW101C3':323.255	'Cyanobium sp. CACIAM14':323.2556)323.255:61.6055)384.86:126.554)511.416:135.901)647.317:111.443)758.76:663.214)1421.97:506.856)1928.83:304.031	(('Oscillatoria acuminata PCC6304':1611.2450000000001	('Microcoleus vaginatus FGP2':1493.5873000000001	'Lyngbya sp. PCC8106':1493.5884999999998)1493.59:117.655)1611.24:474.818	(('Lyngbya majuscula 3L':1976.726	('Spirulina subsalsa PCC9445':1826.854	('Prochloron didemni P4 Papua New Guinea':1755.2685	(('Xenococcus sp. PCC7305':1391.4180000000001	('Leptolyngbya sp. PCC7376':1367.394	'Cyanobacterium aponinum PCC10605':1367.3944)1367.4:24.0224)1391.42:318.405	(('Microcystis aeruginosa PCC9443':798.6028	'Cyanothece sp. PCC7424':798.602)798.603:513.6807	('Cyanothece sp. PCC8801':924.4846	('Cyanothece sp. ATCC51472':342.97409999999996	'Crocosphaera watsonii WH8501':342.9746)342.974:581.5070000000001)924.484:387.80050000000006)1312.28:397.538)1709.82:45.4434)1755.27:71.5825)1826.85:149.878)1976.73:96.122	('Chroococcidiopsis thermalis PCC7203':1868.6490000000001	(('Fischerella sp. JSC11':1533.01	('Richelia intracellularis HM01':1017.7148000000001	'Calothrix sp. PCC7103':1017.713)1017.71:515.297)1533.01:75.7089	('Nostoc sp. PCC7524':942.018	('Cylindrospermum stagnale PCC7417':768.731	'Nostoc azollae 0708':768.733)768.731:173.2867)942.018:666.702)1608.72:259.924)1868.64:204.206)2072.85:13.2117)2086.06:146.798)2232.86:209.0556)2441.92:175.3432)2617.26;
('Gloeobacter violaceus PCC7421':2697.94	(('Pseudanabaena sp. PCC7367':2060.89	'Pseudanabaena sp. PCC6802':2060.889)2060.89:426.096	(('Synechococcus sp. PCC7335':2134.6949999999997	('Synechococcus elongatus PCC7942':1363.1308	('Synechococcus spongiarum 142':770.7265000000001	('Synechococcus sp. RCC307':514.822	((('P marinus subsp. marinus str. CCMP1375':214.734	('P marinus str. NATL2A':193.409	('P marinus str. MIT9515':51.8947	'P marinus str. MIT9202':51.8945)51.8947:141.514)193.409:21.3248)214.734:155.4654	(('Cyanobium sp. SAT1300':170.4898	'Synechococcus sp. WH8102':170.49)170.49:38.7097	('Synechococcus sp. RS9917':176.66430000000003	('Synechococcus sp. CC9311':111.508	'Synechococcus sp. WH7805':111.50810000000001)111.508:65.156)176.664:32.5349)209.2:161)370.199:71.8337	(('Synechococcus sp. LL':266.397	('Synechococcus sp. GFB01':238.91899999999998	'Cyanobium sp. BaikalG2':238.9196)238.919:27.4777)266.397:118.608	('Synechococcus sp. MW101C3':294.9072	'Cyanobium sp. CACIAM14':294.9077)294.907:90.0985)385.005:57.0274)442.033:72.7885)514.822:255.905)770.727:592.4)1363.13:771.565)2134.69:254.988	(('Oscillatoria acuminata PCC6304':2026.9360000000001	('Microcoleus vaginatus FGP2':1658.5094	'Lyngbya sp. PCC8106':1658.5057000000002)1658.51:368.425)2026.93:240.135	(('Lyngbya majuscula 3L':2109.0919999999996	('Spirulina subsalsa PCC9445':1999.1812	('Prochloron didemni P4 Papua New Guinea':1976.0984	(('Xenococcus sp. PCC7305':1057.737	('Leptolyngbya sp. PCC7376':1051.742	'Cyanobacterium aponinum PCC10605':1051.7392)1051.74:5.9959)1057.74:700.876	(('Microcystis aeruginosa PCC9443':642.1137	'Cyanothece sp. PCC7424':642.113)642.114:799.781	('Cyanothece sp. PCC8801':573.9773	('Cyanothece sp. ATCC51472':225.9306	'Crocosphaera watsonii WH8501':225.93030000000002)225.931:348.0463)573.978:867.919)1441.9:316.719)1758.61:217.479)1976.09:23.0845)1999.18:109.915)2109.09:122.957	('Chroococcidiopsis thermalis PCC7203':1905.707	(('Fischerella sp. JSC11':1413.429	('Richelia intracellularis HM01':1360.346	'Calothrix sp. PCC7103':1360.346)1360.35:53.0843)1413.43:224.028	('Nostoc sp. PCC7524':489.5374	('Cylindrospermum stagnale PCC7417':410.713	'Nostoc azollae 0708':410.7133)410.713:78.8256)489.538:1147.92)1637.46:268.251)1905.71:326.343)2232.05:35.0162)2267.07:122.613)2389.68:97.3034)2486.98:210.95530000000002)2697.94;
('Gloeobacter violaceus PCC7421':2804.67	(('Pseudanabaena sp. PCC7367':1419.89	'Pseudanabaena sp. PCC6802':1419.888)1419.89:1211.12	(('Synechococcus sp. PCC7335':2145.303	('Synechococcus elongatus PCC7942':1274.4337	('Synechococcus spongiarum 142':658.2883999999999	('Synechococcus sp. RCC307':512.263	((('P marinus subsp. marinus str. CCMP1375':287.28999999999996	('P marinus str. NATL2A':128.7407	('P marinus str. MIT9515':36.508300000000006	'P marinus str. MIT9202':36.508199999999995)36.5083:92.2324)128.741:158.549)287.29:189.7375	(('Cyanobium sp. SAT1300':158.756	'Synechococcus sp. WH8102':158.75670000000002)158.756:115.485	('Synechococcus sp. RS9917':198.31	('Synechococcus sp. CC9311':170.2181	'Synechococcus sp. WH7805':170.2179)170.219:28.0915)198.31:75.9316)274.242:202.786)477.027:33.0533	(('Synechococcus sp. LL':336.5904	('Synechococcus sp. GFB01':281.40999999999997	'Cyanobium sp. BaikalG2':281.4101)281.41:55.1804)336.591:27.7195	('Synechococcus sp. MW101C3':211.5893	'Cyanobium sp. CACIAM14':211.5905)211.59:152.72)364.31:145.771)510.08:2.1822)512.263:146.024)658.288:616.149)1274.44:870.8670000000001)2145.3:290.603	(('Oscillatoria acuminata PCC6304':1224.475	('Microcoleus vaginatus FGP2':1003.2529999999999	'Lyngbya sp. PCC8106':1003.2529999999999)1003.25:221.226)1224.48:1042.01	(('Lyngbya majuscula 3L':2141.523	('Spirulina subsalsa PCC9445':1974.557	('Prochloron didemni P4 Papua New Guinea':1969.5433	(('Xenococcus sp. PCC7305':1206.612	('Leptolyngbya sp. PCC7376':1168.133	'Cyanobacterium aponinum PCC10605':1168.1309999999999)1168.13:38.4823)1206.62:529.906	(('Microcystis aeruginosa PCC9443':1063.2489	'Cyanothece sp. PCC7424':1063.2469999999998)1063.25:229.79199999999997	('Cyanothece sp. PCC8801':886.8909	('Cyanothece sp. ATCC51472':263.25239999999997	'Crocosphaera watsonii WH8501':263.25280000000004)263.252:623.64)886.891:406.146)1293.04:443.483)1736.52:233.021)1969.54:5.0111)1974.55:166.973)2141.53:117.519	('Chroococcidiopsis thermalis PCC7203':2132.878	(('Fischerella sp. JSC11':1442.981	('Richelia intracellularis HM01':1262.558	'Calothrix sp. PCC7103':1262.561)1262.56:180.42)1442.98:214.826	('Nostoc sp. PCC7524':607.988	('Cylindrospermum stagnale PCC7417':431.922	'Nostoc azollae 0708':431.921)431.922:176.0662)607.989:1049.82)1657.81:475.072)2132.88:126.169)2259.04:7.4462)2266.49:169.415)2435.91:195.10109999999997)2631.01:173.66230000000002)2804.67;
('Gloeobacter violaceus PCC7421':2694.38	(('Pseudanabaena sp. PCC7367':1131.3	'Pseudanabaena sp. PCC6802':1131.3011000000001)1131.3:1397.76	(('Synechococcus sp. PCC7335':1653.935	('Synechococcus elongatus PCC7942':1395.2718	('Synechococcus spongiarum 142':703.5467	('Synechococcus sp. RCC307':449.56	((('P marinus subsp. marinus str. CCMP1375':140.70389999999998	('P marinus str. NATL2A':104.8489	('P marinus str. MIT9515':22.2327	'P marinus str. MIT9202':22.2327)22.2328:82.6161)104.849:35.8546)140.704:145.3903	(('Cyanobium sp. SAT1300':101.6799	'Synechococcus sp. WH8102':101.6802)101.68:99.3865	('Synechococcus sp. RS9917':166.8358	('Synechococcus sp. CC9311':61.1805	'Synechococcus sp. WH7805':61.18050000000001)61.1806:105.655)166.835:34.2312)201.067:85.0273)286.094:151.447	(('Synechococcus sp. LL':250.7883	('Synechococcus sp. GFB01':191.7588	'Cyanobium sp. BaikalG2':191.75830000000002)191.759:59.0292)250.788:56.5299	('Synechococcus sp. MW101C3':227.688	'Cyanobium sp. CACIAM14':227.688)227.688:79.6299)307.318:130.223)437.541:12.0203)449.56:253.986)703.547:691.725)1395.27:258.6616)1653.93:734.286	(('Oscillatoria acuminata PCC6304':1504.1	('Microcoleus vaginatus FGP2':1076.2892	'Lyngbya sp. PCC8106':1076.2869999999998)1076.29:427.811)1504.1:712.302	(('Lyngbya majuscula 3L':1948.344	('Spirulina subsalsa PCC9445':1752.4	('Prochloron didemni P4 Papua New Guinea':1746.636	(('Xenococcus sp. PCC7305':1128.756	('Leptolyngbya sp. PCC7376':1028.2910000000002	'Cyanobacterium aponinum PCC10605':1028.2909)1028.29:100.464)1128.76:585.211	(('Microcystis aeruginosa PCC9443':956.7369	'Cyanothece sp. PCC7424':956.736)956.737:148.57479999999998	('Cyanothece sp. PCC8801':810.5938	('Cyanothece sp. ATCC51472':194.4159	'Crocosphaera watsonii WH8501':194.4164)194.416:616.174)810.593:294.719)1105.31:608.655)1713.97:32.6739)1746.64:5.7585)1752.4:195.946)1948.34:179.461	('Chroococcidiopsis thermalis PCC7203':1901.7639	(('Fischerella sp. JSC11':1445.23	('Richelia intracellularis HM01':1211.011	'Calothrix sp. PCC7103':1211.0176000000001)1211.01:234.219)1445.23:220.03	('Nostoc sp. PCC7524':810.1407	('Cylindrospermum stagnale PCC7417':683.192	'Nostoc azollae 0708':683.1924)683.192:126.9484)810.141:855.121)1665.26:236.501)1901.76:226.044)2127.81:88.5955)2216.4:171.817)2388.22:140.83599999999998)2529.06:165.32389999999998)2694.38;
('Gloeobacter violaceus PCC7421':2862.46	(('Pseudanabaena sp. PCC7367':962.453	'Pseudanabaena sp. PCC6802':962.452)962.453:1558.57	(('Synechococcus sp. PCC7335':2005.626	('Synechococcus elongatus PCC7942':1274.7773	('Synechococcus spongiarum 142':532.2345	('Synechococcus sp. RCC307':449.97	((('P marinus subsp. marinus str. CCMP1375':212.64210000000003	('P marinus str. NATL2A':135.3529	('P marinus str. MIT9515':80.184	'P marinus str. MIT9202':80.1839)80.184:55.1687)135.353:77.2898)212.643:185.43810000000002	(('Cyanobium sp. SAT1300':180.3041	'Synechococcus sp. WH8102':180.3037)180.304:55.7192	('Synechococcus sp. RS9917':197.8	('Synechococcus sp. CC9311':109.1767	'Synechococcus sp. WH7805':109.17689999999999)109.177:88.6237)197.8:38.2224)236.023:162.058)398.081:28.5798	(('Synechococcus sp. LL':276.8985	('Synechococcus sp. GFB01':239.0149	'Cyanobium sp. BaikalG2':239.01510000000002)239.015:37.8837)276.899:56.9483	('Synechococcus sp. MW101C3':211.7045	'Cyanobium sp. CACIAM14':211.70440000000002)211.705:122.142)333.847:92.8132)426.661:23.3089)449.97:82.2642)532.234:742.545)1274.78:730.844)2005.62:402.742	(('Oscillatoria acuminata PCC6304':1144.1860000000001	('Microcoleus vaginatus FGP2':1042.6362	'Lyngbya sp. PCC8106':1042.639)1042.64:101.55)1144.19:1009.42	(('Lyngbya majuscula 3L':2000.258	('Spirulina subsalsa PCC9445':1784.4101	('Prochloron didemni P4 Papua New Guinea':1765.6884999999997	(('Xenococcus sp. PCC7305':1203.413	('Leptolyngbya sp. PCC7376':996.2829999999999	'Cyanobacterium aponinum PCC10605':996.2855999999999)996.284:207.128)1203.41:483.873	(('Microcystis aeruginosa PCC9443':1062.0031999999999	'Cyanothece sp. PCC7424':1062.001)1062:254.6805	('Cyanothece sp. PCC8801':591.862	('Cyanothece sp. ATCC51472':358.7147	'Crocosphaera watsonii WH8501':358.71410000000003)358.715:233.14499999999998)591.862:724.8196)1316.68:370.606)1687.29:78.401)1765.69:18.7227)1784.41:215.848)2000.26:111.352	('Chroococcidiopsis thermalis PCC7203':1807.775	(('Fischerella sp. JSC11':1160.277	('Richelia intracellularis HM01':852.1899999999999	'Calothrix sp. PCC7103':852.1888)852.188:308.089)1160.28:439.617	('Nostoc sp. PCC7524':687.2812	('Cylindrospermum stagnale PCC7417':546.999	'Nostoc azollae 0708':547)546.999:140.2793)687.281:912.615)1599.89:207.877)1807.77:303.839)2111.61:41.9945)2153.6:254.76)2408.36:112.6577)2521.02:341.4388)2862.46;
('Gloeobacter violaceus PCC7421':2722.39	(('Pseudanabaena sp. PCC7367':1928.02	'Pseudanabaena sp. PCC6802':1928.029)1928.02:525.938	(('Synechococcus sp. PCC7335':2174.6940000000004	('Synechococcus elongatus PCC7942':1658.8533	('Synechococcus spongiarum 142':669.933	('Synechococcus sp. RCC307':501.605	((('P marinus subsp. marinus str. CCMP1375':183.3003	('P marinus str. NATL2A':156.5016	('P marinus str. MIT9515':70.64189999999999	'P marinus str. MIT9202':70.6417)70.642:85.8598)156.502:26.7986)183.3:242.78230000000002	(('Cyanobium sp. SAT1300':116.0081	'Synechococcus sp. WH8102':116.0088)116.008:50.9865	('Synechococcus sp. RS9917':94.35900000000001	('Synechococcus sp. CC9311':53.295199999999994	'Synechococcus sp. WH7805':53.295)53.2953:41.0639)94.3591:72.636)166.995:259.088)426.082:59.5152	(('Synechococcus sp. LL':228.637	('Synechococcus sp. GFB01':139.6658	'Cyanobium sp. BaikalG2':139.6662)139.666:88.9717)228.638:72.3573	('Synechococcus sp. MW101C3':171.0558	'Cyanobium sp. CACIAM14':171.05599999999998)171.056:129.939)300.995:184.603)485.597:16.0063)501.606:168.329)669.934:988.916)1658.85:515.846)2174.7:230.462	(('Oscillatoria acuminata PCC6304':1965.68	('Microcoleus vaginatus FGP2':1640.8245	'Lyngbya sp. PCC8106':1640.8220000000001)1640.82:324.857)1965.68:249.118	(('Lyngbya majuscula 3L':2081.529	('Spirulina subsalsa PCC9445':1891.254	('Prochloron didemni P4 Papua New Guinea':1868.7776999999999	(('Xenococcus sp. PCC7305':1255.871	('Leptolyngbya sp. PCC7376':1138.299	'Cyanobacterium aponinum PCC10605':1138.298)1138.3:117.57)1255.87:467.535	(('Microcystis aeruginosa PCC9443':1265.6930000000002	'Cyanothece sp. PCC7424':1265.691)1265.69:236.436	('Cyanothece sp. PCC8801':920.8207	('Cyanothece sp. ATCC51472':344.4492	'Crocosphaera watsonii WH8501':344.44890000000004)344.45:576.3689999999999)920.821:581.308)1502.13:221.277)1723.41:145.371)1868.78:22.4838)1891.26:190.27)2081.53:123.928	('Chroococcidiopsis thermalis PCC7203':1958.532	(('Fischerella sp. JSC11':1504.272	('Richelia intracellularis HM01':1092.7530000000002	'Calothrix sp. PCC7103':1092.7532)1092.75:411.519)1504.27:145.902	('Nostoc sp. PCC7524':765.261	('Cylindrospermum stagnale PCC7417':676.125	'Nostoc azollae 0708':676.124)676.125:89.1378)765.261:884.915)1650.17:308.36)1958.53:246.922)2205.45:9.3406)2214.8:190.362)2405.16:48.802299999999995)2453.96:268.4291)2722.39;
('Gloeobacter violaceus PCC7421':2764.32	(('Pseudanabaena sp. PCC7367':1948.49	'Pseudanabaena sp. PCC6802':1948.4904)1948.49:655.232	(('Synechococcus sp. PCC7335':1817.324	('Synechococcus elongatus PCC7942':1547.5327	('Synechococcus spongiarum 142':917.1934	('Synechococcus sp. RCC307':667.7529999999999	((('P marinus subsp. marinus str. CCMP1375':199.3038	('P marinus str. NATL2A':177.0863	('P marinus str. MIT9515':72.0644	'P marinus str. MIT9202':72.06439999999999)72.0644:105.021)177.086:22.2172)199.303:278.54200000000003	(('Cyanobium sp. SAT1300':169.1912	'Synechococcus sp. WH8102':169.1917)169.191:107.198	('Synechococcus sp. RS9917':206.90179999999998	('Synechococcus sp. CC9311':85.03190000000001	'Synechococcus sp. WH7805':85.0318)85.0321:121.87)206.902:69.4883)276.39:201.454)477.844:162.359	(('Synechococcus sp. LL':302.23969999999997	('Synechococcus sp. GFB01':292.491	'Cyanobium sp. BaikalG2':292.491)292.491:9.7486)302.24:126.716	('Synechococcus sp. MW101C3':248.4235	'Cyanobium sp. CACIAM14':248.4238)248.424:180.533)428.956:211.247)640.203:27.5506)667.754:249.439)917.194:630.342)1547.53:269.789)1817.32:688.343	(('Oscillatoria acuminata PCC6304':1997.723	('Microcoleus vaginatus FGP2':1532.8448	'Lyngbya sp. PCC8106':1532.8397999999997)1532.84:464.887)1997.73:425.973	(('Lyngbya majuscula 3L':2235.8689999999997	('Spirulina subsalsa PCC9445':2047.2230000000002	('Prochloron didemni P4 Papua New Guinea':1949.9535	(('Xenococcus sp. PCC7305':1299.502	('Leptolyngbya sp. PCC7376':1203.145	'Cyanobacterium aponinum PCC10605':1203.1424)1203.15:96.3597)1299.5:428.287	(('Microcystis aeruginosa PCC9443':956.4968	'Cyanothece sp. PCC7424':956.496)956.497:661.501	('Cyanothece sp. PCC8801':766.8136999999999	('Cyanothece sp. ATCC51472':351.601	'Crocosphaera watsonii WH8501':351.60150000000004)351.601:415.21299999999997)766.814:851.1800000000001)1618:109.794)1727.79:222.167)1949.96:97.2609)2047.22:188.648)2235.87:104.437	('Chroococcidiopsis thermalis PCC7203':1949.5030000000002	(('Fischerella sp. JSC11':1755.493	('Richelia intracellularis HM01':1258.458	'Calothrix sp. PCC7103':1258.459)1258.46:497.03)1755.49:21.6062	('Nostoc sp. PCC7524':849.848	('Cylindrospermum stagnale PCC7417':739.027	'Nostoc azollae 0708':739.027)739.027:110.82059999999998)849.848:927.247)1777.1:172.403)1949.5:390.803)2340.3:83.3973)2423.7:81.9651)2505.67:98.0575)2603.72:160.5957)2764.32;
('Gloeobacter violaceus PCC7421':2743.53	(('Pseudanabaena sp. PCC7367':1300.84	'Pseudanabaena sp. PCC6802':1300.8392000000001)1300.84:1153.38	(('Synechococcus sp. PCC7335':2142.38	('Synechococcus elongatus PCC7942':1353.8225	('Synechococcus spongiarum 142':703.4930999999999	('Synechococcus sp. RCC307':618.229	((('P marinus subsp. marinus str. CCMP1375':194.3821	('P marinus str. NATL2A':128.4695	('P marinus str. MIT9515':28.389	'P marinus str. MIT9202':28.3888)28.389:100.081)128.47:65.9119)194.382:154.1574	(('Cyanobium sp. SAT1300':178.1026	'Synechococcus sp. WH8102':178.1027)178.103:43.8383	('Synechococcus sp. RS9917':170.3632	('Synechococcus sp. CC9311':128.9032	'Synechococcus sp. WH7805':128.9032)128.903:41.4602)170.363:51.578)221.941:126.599)348.54:134.44	(('Synechococcus sp. LL':199.49669999999998	('Synechococcus sp. GFB01':158.07500000000002	'Cyanobium sp. BaikalG2':158.0752)158.075:41.422)199.497:178.14	('Synechococcus sp. MW101C3':244.52750000000003	'Cyanobium sp. CACIAM14':244.5274)244.528:133.11)377.637:105.343)482.98:135.247)618.228:85.2653)703.494:650.326)1353.82:788.5609999999999)2142.38:222.877	(('Oscillatoria acuminata PCC6304':1311.306	('Microcoleus vaginatus FGP2':1059.31	'Lyngbya sp. PCC8106':1059.3088)1059.31:251.996)1311.31:820.26	(('Lyngbya majuscula 3L':2061.668	('Spirulina subsalsa PCC9445':1860.731	('Prochloron didemni P4 Papua New Guinea':1812.3862000000001	(('Xenococcus sp. PCC7305':1228.034	('Leptolyngbya sp. PCC7376':1043.5149999999999	'Cyanobacterium aponinum PCC10605':1043.516)1043.52:184.519)1228.03:520.771	(('Microcystis aeruginosa PCC9443':779.5674	'Cyanothece sp. PCC7424':779.5649999999999)779.567:382.4126	('Cyanothece sp. PCC8801':886.579	('Cyanothece sp. ATCC51472':272.36510000000004	'Crocosphaera watsonii WH8501':272.3655)272.365:614.213)886.579:275.4)1161.98:586.827)1748.81:63.5804)1812.39:48.3481)1860.73:200.935)2061.67:52.0689	('Chroococcidiopsis thermalis PCC7203':1868.0753	(('Fischerella sp. JSC11':1589.966	('Richelia intracellularis HM01':1355.6799999999998	'Calothrix sp. PCC7103':1355.6801)1355.68:234.286)1589.97:80.5226	('Nostoc sp. PCC7524':893.564	('Cylindrospermum stagnale PCC7417':711.279	'Nostoc azollae 0708':711.279)711.279:182.2841)893.564:776.924)1670.49:197.585)1868.07:245.666)2113.74:17.8267)2131.57:233.691)2365.26:88.9618)2454.22:289.3113)2743.53;
('Gloeobacter violaceus PCC7421':2774.8	(('Pseudanabaena sp. PCC7367':1223.66	'Pseudanabaena sp. PCC6802':1223.6578)1223.66:1248.37	(('Synechococcus sp. PCC7335':2015.42	('Synechococcus elongatus PCC7942':1240.2134	('Synechococcus spongiarum 142':807.734	('Synechococcus sp. RCC307':437.533	((('P marinus subsp. marinus str. CCMP1375':153.0906	('P marinus str. NATL2A':90.0938	('P marinus str. MIT9515':45.6341	'P marinus str. MIT9202':45.6339)45.6341:44.4597)90.0938:62.9973)153.091:165.5109	(('Cyanobium sp. SAT1300':99.03920000000001	'Synechococcus sp. WH8102':99.0393)99.0392:49.8601	('Synechococcus sp. RS9917':115.45819999999999	('Synechococcus sp. CC9311':46.2834	'Synechococcus sp. WH7805':46.2833)46.2834:69.1746)115.458:33.441)148.899:169.703)318.602:101.767	(('Synechococcus sp. LL':140.5935	('Synechococcus sp. GFB01':129.87800000000001	'Cyanobium sp. BaikalG2':129.8782)129.878:10.7153)140.593:180.421	('Synechococcus sp. MW101C3':292.57439999999997	'Cyanobium sp. CACIAM14':292.5739)292.574:28.4403)321.014:99.3544)420.369:17.1644)437.533:370.2)807.734:432.48)1240.21:775.207)2015.42:330.304	(('Oscillatoria acuminata PCC6304':1440.1019999999999	('Microcoleus vaginatus FGP2':1221.8817999999999	'Lyngbya sp. PCC8106':1221.878)1221.88:218.221)1440.1:742.545	(('Lyngbya majuscula 3L':2093.078	('Spirulina subsalsa PCC9445':1929.3890000000001	('Prochloron didemni P4 Papua New Guinea':1886.0113000000001	(('Xenococcus sp. PCC7305':1445.0230000000001	('Leptolyngbya sp. PCC7376':1130.3509999999999	'Cyanobacterium aponinum PCC10605':1130.353)1130.35:314.676)1445.03:355.43	(('Microcystis aeruginosa PCC9443':808.7163	'Cyanothece sp. PCC7424':808.7149999999999)808.717:513.0269999999999	('Cyanothece sp. PCC8801':889.6341000000001	('Cyanothece sp. ATCC51472':496.9125	'Crocosphaera watsonii WH8501':496.9133)496.913:392.721)889.634:432.109)1321.74:478.717)1800.46:85.5515)1886.01:43.3823)1929.39:163.679)2093.07:59.556	('Chroococcidiopsis thermalis PCC7203':1877.5955	(('Fischerella sp. JSC11':1599.839	('Richelia intracellularis HM01':1014.5630000000001	'Calothrix sp. PCC7103':1014.562)1014.56:585.275)1599.84:52.5352	('Nostoc sp. PCC7524':836.856	('Cylindrospermum stagnale PCC7417':660.966	'Nostoc azollae 0708':660.965)660.966:175.8875)836.856:815.516)1652.37:225.227)1877.6:275.03)2152.63:30.0161)2182.65:163.08)2345.72:126.3034)2472.03:302.77279999999996)2774.8;
('Gloeobacter violaceus PCC7421':2807.74	(('Pseudanabaena sp. PCC7367':1357.72	'Pseudanabaena sp. PCC6802':1357.7227)1357.72:1120.77	(('Synechococcus sp. PCC7335':2123.397	('Synechococcus elongatus PCC7942':1247.7241999999999	('Synechococcus spongiarum 142':840.1911	('Synechococcus sp. RCC307':481.8737	((('P marinus subsp. marinus str. CCMP1375':190.26500000000001	('P marinus str. NATL2A':169.92110000000002	('P marinus str. MIT9515':56.6895	'P marinus str. MIT9202':56.6891)56.6895:113.232)169.921:20.344)190.265:150.5195	(('Cyanobium sp. SAT1300':158.4727	'Synechococcus sp. WH8102':158.4727)158.473:82.8356	('Synechococcus sp. RS9917':178.9644	('Synechococcus sp. CC9311':143.81750000000002	'Synechococcus sp. WH7805':143.8177)143.818:35.1467)178.964:62.3439)241.308:99.4765)340.785:117.76	(('Synechococcus sp. LL':226.92270000000002	('Synechococcus sp. GFB01':129.9836	'Cyanobium sp. BaikalG2':129.983)129.984:96.9391)226.923:102.056	('Synechococcus sp. MW101C3':155.8794	'Cyanobium sp. CACIAM14':155.8792)155.879:173.099)328.979:129.567)458.546:23.3285)481.873:358.318)840.191:407.532)1247.72:875.672)2123.4:247.916	(('Oscillatoria acuminata PCC6304':2061.93	('Microcoleus vaginatus FGP2':1763.3686	'Lyngbya sp. PCC8106':1763.3680000000002)1763.36:298.564)2061.93:106.251	(('Lyngbya majuscula 3L':1997.776	('Spirulina subsalsa PCC9445':1843.06	('Prochloron didemni P4 Papua New Guinea':1793.0242	(('Xenococcus sp. PCC7305':1082.2269999999999	('Leptolyngbya sp. PCC7376':948.0319999999999	'Cyanobacterium aponinum PCC10605':948.0328999999999)948.032:134.196)1082.23:603.832	(('Microcystis aeruginosa PCC9443':1215.9912	'Cyanothece sp. PCC7424':1215.99)1215.99:204.7854	('Cyanothece sp. PCC8801':862.7256	('Cyanothece sp. ATCC51472':451.2084	'Crocosphaera watsonii WH8501':451.20840000000004)451.208:411.5146)862.726:558.052)1420.78:265.284)1686.06:106.959)1793.02:50.0389)1843.06:154.713)1997.77:138.769	('Chroococcidiopsis thermalis PCC7203':1965.3819	(('Fischerella sp. JSC11':1636.2440000000001	('Richelia intracellularis HM01':1356.08	'Calothrix sp. PCC7103':1356.0771)1356.08:280.166)1636.24:37.1873	('Nostoc sp. PCC7524':915.0640000000001	('Cylindrospermum stagnale PCC7417':735.763	'Nostoc azollae 0708':735.763)735.763:179.3028)915.064:758.368)1673.43:291.954)1965.38:171.158)2136.54:31.6373)2168.18:203.134)2371.31:107.177)2478.49:329.2498)2807.74;
('Gloeobacter violaceus PCC7421':2731.09	(('Pseudanabaena sp. PCC7367':1734.74	'Pseudanabaena sp. PCC6802':1734.741)1734.74:782.594	(('Synechococcus sp. PCC7335':1708.5210000000002	('Synechococcus elongatus PCC7942':1398.0742	('Synechococcus spongiarum 142':883.6947	('Synechococcus sp. RCC307':762.72	((('P marinus subsp. marinus str. CCMP1375':220.785	('P marinus str. NATL2A':154.5057	('P marinus str. MIT9515':46.0394	'P marinus str. MIT9202':46.0391)46.0395:108.467)154.506:66.2789)220.785:298.3916	(('Cyanobium sp. SAT1300':179.63449999999997	'Synechococcus sp. WH8102':179.6344)179.635:45.0427	('Synechococcus sp. RS9917':197.15210000000002	('Synechococcus sp. CC9311':180.45620000000002	'Synechococcus sp. WH7805':180.4557)180.456:16.6965)197.153:27.5244)224.677:294.499)519.178:133.756	(('Synechococcus sp. LL':293.6698	('Synechococcus sp. GFB01':193.1662	'Cyanobium sp. BaikalG2':193.16629999999998)193.166:100.504)293.67:255.028	('Synechococcus sp. MW101C3':182.1524	'Cyanobium sp. CACIAM14':182.1525)182.153:366.545)548.698:104.235)652.934:109.786)762.72:120.976)883.695:514.376)1398.07:310.44689999999997)1708.52:741.089	(('Oscillatoria acuminata PCC6304':2111.614	('Microcoleus vaginatus FGP2':926.0065999999999	'Lyngbya sp. PCC8106':926.0087000000001)926.006:1185.6)2111.61:141.534	(('Lyngbya majuscula 3L':1967.51	('Spirulina subsalsa PCC9445':1827.009	('Prochloron didemni P4 Papua New Guinea':1819.13	(('Xenococcus sp. PCC7305':1336.121	('Leptolyngbya sp. PCC7376':1200.8	'Cyanobacterium aponinum PCC10605':1200.798)1200.8:135.319)1336.12:401.257	(('Microcystis aeruginosa PCC9443':933.7459	'Cyanothece sp. PCC7424':933.7460000000001)933.746:494.081	('Cyanothece sp. PCC8801':1022.2307000000001	('Cyanothece sp. ATCC51472':334.4399	'Crocosphaera watsonii WH8501':334.4412)334.44:687.793)1022.23:405.595)1427.83:309.547)1737.38:81.7516)1819.13:7.8828)1827.01:140.505)1967.51:147.922	('Chroococcidiopsis thermalis PCC7203':1768.3770000000002	(('Fischerella sp. JSC11':1591.2910000000002	('Richelia intracellularis HM01':1511.798	'Calothrix sp. PCC7103':1511.7989)1511.8:79.4927)1591.29:36.2645	('Nostoc sp. PCC7524':842.0051000000001	('Cylindrospermum stagnale PCC7417':571.535	'Nostoc azollae 0708':571.5337999999999)571.535:270.4705)842.005:785.549)1627.56:140.823)1768.38:347.059)2115.44:137.708)2253.14:196.464)2449.61:67.72489999999999)2517.33:213.7561)2731.09;
('Gloeobacter violaceus PCC7421':2676.17	(('Pseudanabaena sp. PCC7367':1797.47	'Pseudanabaena sp. PCC6802':1797.468)1797.47:611.521	(('Synechococcus sp. PCC7335':1859.365	('Synechococcus elongatus PCC7942':1405.1046	('Synechococcus spongiarum 142':619.4659999999999	('Synechococcus sp. RCC307':417.77200000000005	((('P marinus subsp. marinus str. CCMP1375':206.8906	('P marinus str. NATL2A':166.36190000000002	('P marinus str. MIT9515':23.3205	'P marinus str. MIT9202':23.3202)23.3205:143.041)166.362:40.5292)206.891:63.758300000000006	(('Cyanobium sp. SAT1300':155.7139	'Synechococcus sp. WH8102':155.7141)155.714:82.7	('Synechococcus sp. RS9917':220.9575	('Synechococcus sp. CC9311':138.17870000000002	'Synechococcus sp. WH7805':138.1782)138.179:82.7792)220.958:17.4562)238.414:32.2352)270.649:122.758	(('Synechococcus sp. LL':247.911	('Synechococcus sp. GFB01':190.30259999999998	'Cyanobium sp. BaikalG2':190.3032)190.303:57.6085)247.911:77.1023	('Synechococcus sp. MW101C3':251.26000000000002	'Cyanobium sp. CACIAM14':251.25990000000002)251.26:73.7536)325.014:68.3938)393.407:24.3655)417.772:201.692)619.466:785.638)1405.1:454.26300000000003)1859.37:479.95	(('Oscillatoria acuminata PCC6304':2012.2199999999998	('Microcoleus vaginatus FGP2':1306.5741	'Lyngbya sp. PCC8106':1306.5729999999999)1306.57:705.65)2012.22:100.78	(('Lyngbya majuscula 3L':2030.278	('Spirulina subsalsa PCC9445':1819.172	('Prochloron didemni P4 Papua New Guinea':1804.3831	(('Xenococcus sp. PCC7305':1221.121	('Leptolyngbya sp. PCC7376':961.9069999999999	'Cyanobacterium aponinum PCC10605':961.905)961.906:259.212)1221.12:486.429	(('Microcystis aeruginosa PCC9443':463.82910000000004	'Cyanothece sp. PCC7424':463.831)463.829:245.26659999999998	('Cyanothece sp. PCC8801':485.1313	('Cyanothece sp. ATCC51472':147.8234	'Crocosphaera watsonii WH8501':147.8242)147.824:337.30899999999997)485.132:223.96390000000002)709.098:998.449)1707.55:96.8401)1804.39:14.788)1819.17:211.101)2030.28:74.4052	('Chroococcidiopsis thermalis PCC7203':1849.279	(('Fischerella sp. JSC11':1156.261	('Richelia intracellularis HM01':918.897	'Calothrix sp. PCC7103':918.8983)918.899:237.362)1156.26:513.731	('Nostoc sp. PCC7524':503.5046	('Cylindrospermum stagnale PCC7417':418.671	'Nostoc azollae 0708':418.6708)418.671:84.833)503.505:1166.49)1669.99:179.288)1849.28:255.403)2104.68:8.3194)2113:226.316)2339.32:69.6758)2408.99:267.1776)2676.17;
('Gloeobacter violaceus PCC7421':2863.37	(('Pseudanabaena sp. PCC7367':1967.69	'Pseudanabaena sp. PCC6802':1967.696)1967.69:710.651	(('Synechococcus sp. PCC7335':2078.774	('Synechococcus elongatus PCC7942':1659.2413	('Synechococcus spongiarum 142':777.4173	('Synechococcus sp. RCC307':596.5101	((('P marinus subsp. marinus str. CCMP1375':180.3467	('P marinus str. NATL2A':161.0489	('P marinus str. MIT9515':35.9133	'P marinus str. MIT9202':35.9132)35.9134:125.135)161.049:19.2979)180.347:133.3801	(('Cyanobium sp. SAT1300':91.49239999999999	'Synechococcus sp. WH8102':91.4927)91.4925:158.317	('Synechococcus sp. RS9917':100.6242	('Synechococcus sp. CC9311':78.86439999999999	'Synechococcus sp. WH7805':78.86449999999999)78.8646:21.7597)100.624:149.185)249.81:63.917)313.727:181.713	(('Synechococcus sp. LL':370.773	('Synechococcus sp. GFB01':259.72630000000004	'Cyanobium sp. BaikalG2':259.7257)259.726:111.047)370.773:52.7346	('Synechococcus sp. MW101C3':261.956	'Cyanobium sp. CACIAM14':261.9557)261.956:161.551)423.507:71.9327)495.44:101.07)596.511:180.909)777.418:881.821)1659.24:419.53540000000004)2078.77:399.537	(('Oscillatoria acuminata PCC6304':1299.394	('Microcoleus vaginatus FGP2':1008.0353	'Lyngbya sp. PCC8106':1008.0385000000001)1008.04:291.356)1299.39:1006.84	(('Lyngbya majuscula 3L':2056.117	('Spirulina subsalsa PCC9445':1888.475	('Prochloron didemni P4 Papua New Guinea':1775.2346	(('Xenococcus sp. PCC7305':1084.1227	('Leptolyngbya sp. PCC7376':919.0040000000001	'Cyanobacterium aponinum PCC10605':919.0029)919.004:165.119)1084.12:656.614	(('Microcystis aeruginosa PCC9443':593.9678	'Cyanothece sp. PCC7424':593.969)593.968:777.866	('Cyanothece sp. PCC8801':668.0462	('Cyanothece sp. ATCC51472':273.7234	'Crocosphaera watsonii WH8501':273.72450000000003)273.724:394.322)668.046:703.792)1371.84:368.899)1740.74:34.495)1775.23:113.24)1888.47:167.647)2056.12:247.512	('Chroococcidiopsis thermalis PCC7203':2001.5459999999998	(('Fischerella sp. JSC11':1559.746	('Richelia intracellularis HM01':1231.6	'Calothrix sp. PCC7103':1231.6005)1231.6:328.148)1559.75:240.621	('Nostoc sp. PCC7524':822.054	('Cylindrospermum stagnale PCC7417':581.719	'Nostoc azollae 0708':581.719)581.719:240.3343)822.054:978.316)1800.37:201.18)2001.55:302.083)2303.63:2.5974)2306.23:172.081)2478.31:200.0357)2678.34:185.02270000000001)2863.37;
('Gloeobacter violaceus PCC7421':2658.52	(('Pseudanabaena sp. PCC7367':1311.73	'Pseudanabaena sp. PCC6802':1311.7334)1311.73:1003.58	(('Synechococcus sp. PCC7335':1743.23	('Synechococcus elongatus PCC7942':1429.1014	('Synechococcus spongiarum 142':649.5903999999999	('Synechococcus sp. RCC307':393.9692	((('P marinus subsp. marinus str. CCMP1375':169.9365	('P marinus str. NATL2A':95.8102	('P marinus str. MIT9515':29.0021	'P marinus str. MIT9202':29.0021)29.0021:66.8083)95.8104:74.1264)169.937:104.49170000000001	(('Cyanobium sp. SAT1300':131.6376	'Synechococcus sp. WH8102':131.63729999999998)131.637:70.1881	('Synechococcus sp. RS9917':188.8096	('Synechococcus sp. CC9311':165.9417	'Synechococcus sp. WH7805':165.9417)165.941:22.8684)188.81:13.0156)201.825:72.6033)274.429:112.527	(('Synechococcus sp. LL':279.751	('Synechococcus sp. GFB01':177.1399	'Cyanobium sp. BaikalG2':177.14010000000002)177.14:102.611)279.751:57.0922	('Synechococcus sp. MW101C3':158.9007	'Cyanobium sp. CACIAM14':158.90089999999998)158.901:177.943)336.844:50.1123)386.956:7.0127)393.969:255.622)649.591:779.505)1429.1:314.1328)1743.23:467.264	(('Oscillatoria acuminata PCC6304':1657.272	('Microcoleus vaginatus FGP2':1296.87	'Lyngbya sp. PCC8106':1296.868)1296.87:360.4)1657.27:461.256	(('Lyngbya majuscula 3L':2001.1779999999999	('Spirulina subsalsa PCC9445':1836.6863	('Prochloron didemni P4 Papua New Guinea':1784.3172	(('Xenococcus sp. PCC7305':1270.8069999999998	('Leptolyngbya sp. PCC7376':1030.6299999999999	'Cyanobacterium aponinum PCC10605':1030.631)1030.63:240.176)1270.8:491.17	(('Microcystis aeruginosa PCC9443':1285.5504	'Cyanothece sp. PCC7424':1285.551)1285.55:84.6318	('Cyanothece sp. PCC8801':861.6569000000001	('Cyanothece sp. ATCC51472':247.8153	'Crocosphaera watsonii WH8501':247.81550000000001)247.815:613.841)861.657:508.52599999999995)1370.18:391.794)1761.97:22.3407)1784.32:52.3659)1836.68:164.499)2001.18:115.361	('Chroococcidiopsis thermalis PCC7203':1856.1550000000002	(('Fischerella sp. JSC11':1497.731	('Richelia intracellularis HM01':1353.261	'Calothrix sp. PCC7103':1353.261)1353.26:144.47)1497.73:220.32	('Nostoc sp. PCC7524':453.41959999999995	('Cylindrospermum stagnale PCC7417':402.965	'Nostoc azollae 0708':402.9647)402.965:50.4543)453.42:1264.63)1718.05:138.107)1856.16:260.386)2116.54:1.9824)2118.53:91.9696)2210.49:104.81620000000001)2315.31:343.20950000000005)2658.52;
('Gloeobacter violaceus PCC7421':2587.85	(('Pseudanabaena sp. PCC7367':1559.99	'Pseudanabaena sp. PCC6802':1559.997)1559.99:876.44	(('Synechococcus sp. PCC7335':1903.5859999999998	('Synechococcus elongatus PCC7942':1278.2922999999998	('Synechococcus spongiarum 142':653.0129000000001	('Synechococcus sp. RCC307':459.464	((('P marinus subsp. marinus str. CCMP1375':252.45780000000002	('P marinus str. NATL2A':147.27990000000003	('P marinus str. MIT9515':30.948	'P marinus str. MIT9202':30.947899999999997)30.948:116.332)147.28:105.178)252.458:106.1729	(('Cyanobium sp. SAT1300':109.1253	'Synechococcus sp. WH8102':109.1252)109.125:172.987	('Synechococcus sp. RS9917':174.85129999999998	('Synechococcus sp. CC9311':108.7385	'Synechococcus sp. WH7805':108.7384)108.739:66.1125)174.851:107.261)282.112:76.5183)358.63:62.1311	(('Synechococcus sp. LL':215.655	('Synechococcus sp. GFB01':133.1912	'Cyanobium sp. BaikalG2':133.1907)133.191:82.4636)215.655:111.854	('Synechococcus sp. MW101C3':272.20300000000003	'Cyanobium sp. CACIAM14':272.203)272.203:55.3054)327.508:93.2534)420.762:38.7015)459.464:193.55)653.013:625.284)1278.3:625.2919999999999)1903.59:467.456	(('Oscillatoria acuminata PCC6304':1282.1319999999998	('Microcoleus vaginatus FGP2':1200.5602999999999	'Lyngbya sp. PCC8106':1200.5610000000001)1200.56:81.5687)1282.13:913.369	(('Lyngbya majuscula 3L':2089.439	('Spirulina subsalsa PCC9445':1795.98	('Prochloron didemni P4 Papua New Guinea':1787.2091	(('Xenococcus sp. PCC7305':1386.353	('Leptolyngbya sp. PCC7376':1276.201	'Cyanobacterium aponinum PCC10605':1276.199)1276.2:110.151)1386.35:395.527	(('Microcystis aeruginosa PCC9443':1106.7587999999998	'Cyanothece sp. PCC7424':1106.7579999999998)1106.76:441.12890000000004	('Cyanothece sp. PCC8801':715.8963000000001	('Cyanothece sp. ATCC51472':279.077	'Crocosphaera watsonii WH8501':279.07649999999995)279.077:436.82)715.896:831.994)1547.89:233.989)1781.88:5.3308)1787.21:8.766)1795.98:293.462)2089.44:97.8388	('Chroococcidiopsis thermalis PCC7203':1844.839	(('Fischerella sp. JSC11':1675.529	('Richelia intracellularis HM01':954.338	'Calothrix sp. PCC7103':954.3368)954.337:721.187)1675.52:19.5947	('Nostoc sp. PCC7524':568.8068	('Cylindrospermum stagnale PCC7417':484.81	'Nostoc azollae 0708':484.8106)484.81:83.9976)568.807:1126.31)1695.12:149.723)1844.84:342.435)2187.28:8.2222)2195.5:175.545)2371.05:65.3882)2436.43:151.4176)2587.85;
('Gloeobacter violaceus PCC7421':2790.3	(('Pseudanabaena sp. PCC7367':1208.4	'Pseudanabaena sp. PCC6802':1208.3961)1208.4:1336.52	(('Synechococcus sp. PCC7335':2077.616	('Synechococcus elongatus PCC7942':1186.9695	('Synechococcus spongiarum 142':623.6315000000001	('Synechococcus sp. RCC307':508.349	((('P marinus subsp. marinus str. CCMP1375':250.43810000000002	('P marinus str. NATL2A':232.2577	('P marinus str. MIT9515':31.9801	'P marinus str. MIT9202':31.98)31.9801:200.278)232.258:18.1794)250.438:147.3718	(('Cyanobium sp. SAT1300':72.353	'Synechococcus sp. WH8102':72.3532)72.3531:138.947	('Synechococcus sp. RS9917':183.1544	('Synechococcus sp. CC9311':146.1816	'Synechococcus sp. WH7805':146.1823)146.182:36.972)183.154:28.146)211.3:186.51)397.809:106.394	(('Synechococcus sp. LL':376.2865	('Synechococcus sp. GFB01':297.2341	'Cyanobium sp. BaikalG2':297.2343)297.234:79.0519)376.286:78.5433	('Synechococcus sp. MW101C3':291.9876	'Cyanobium sp. CACIAM14':291.9877)291.987:162.842)454.829:49.374)504.204:4.1464)508.349:115.282)623.631:563.339)1186.97:890.6469999999999)2077.62:352.711	(('Oscillatoria acuminata PCC6304':1191.174	('Microcoleus vaginatus FGP2':1126.3038	'Lyngbya sp. PCC8106':1126.307)1126.3:64.8672)1191.17:1084.96	(('Lyngbya majuscula 3L':2109.4449999999997	('Spirulina subsalsa PCC9445':1988.143	('Prochloron didemni P4 Papua New Guinea':1948.4756	(('Xenococcus sp. PCC7305':1175.537	('Leptolyngbya sp. PCC7376':733.432	'Cyanobacterium aponinum PCC10605':733.4312)733.433:442.106)1175.54:594.644	(('Microcystis aeruginosa PCC9443':1196.675	'Cyanothece sp. PCC7424':1196.673)1196.67:317.481	('Cyanothece sp. PCC8801':826.0477	('Cyanothece sp. ATCC51472':269.33279999999996	'Crocosphaera watsonii WH8501':269.3323)269.332:556.7159999999999)826.048:688.105)1514.15:256.028)1770.18:178.292)1948.47:39.6643)1988.14:121.308)2109.45:149.203	('Chroococcidiopsis thermalis PCC7203':1944.4501	(('Fischerella sp. JSC11':1617.782	('Richelia intracellularis HM01':1461.817	'Calothrix sp. PCC7103':1461.816)1461.82:155.962)1617.78:35.5085	('Nostoc sp. PCC7524':723.0038	('Cylindrospermum stagnale PCC7417':611.949	'Nostoc azollae 0708':611.9473)611.949:111.0539)723.003:930.286)1653.29:291.165)1944.45:314.196)2258.65:17.4818)2276.13:154.198)2430.33:114.58290000000001)2544.92:245.3866)2790.3;
('Gloeobacter violaceus PCC7421':2726.69	(('Pseudanabaena sp. PCC7367':869.479	'Pseudanabaena sp. PCC6802':869.4785999999999)869.479:1609.26	(('Synechococcus sp. PCC7335':2037.939	('Synechococcus elongatus PCC7942':1675.246	('Synechococcus spongiarum 142':840.5186	('Synechococcus sp. RCC307':591.2139999999999	((('P marinus subsp. marinus str. CCMP1375':165.7232	('P marinus str. NATL2A':97.1763	('P marinus str. MIT9515':23.936500000000002	'P marinus str. MIT9202':23.9364)23.9366:73.2399)97.1764:68.547)165.723:301.5312	(('Cyanobium sp. SAT1300':277.9258	'Synechococcus sp. WH8102':277.9259)277.926:39.3884	('Synechococcus sp. RS9917':259.82099999999997	('Synechococcus sp. CC9311':177.14829999999998	'Synechococcus sp. WH7805':177.1485)177.148:82.6721)259.821:57.4936)317.314:149.941)467.255:98.6415	(('Synechococcus sp. LL':297.63	('Synechococcus sp. GFB01':245.6508	'Cyanobium sp. BaikalG2':245.6504)245.651:51.9791)297.63:44.4954	('Synechococcus sp. MW101C3':239.27729999999997	'Cyanobium sp. CACIAM14':239.27700000000002)239.277:102.848)342.126:223.771)565.897:25.3178)591.215:249.306)840.519:834.724)1675.24:362.692)2037.94:351.391	(('Oscillatoria acuminata PCC6304':1276.306	('Microcoleus vaginatus FGP2':1083.3482	'Lyngbya sp. PCC8106':1083.346)1083.35:192.96)1276.31:901.973	(('Lyngbya majuscula 3L':1937.2630000000001	('Spirulina subsalsa PCC9445':1846.433	('Prochloron didemni P4 Papua New Guinea':1747.5415	(('Xenococcus sp. PCC7305':1138.502	('Leptolyngbya sp. PCC7376':979.103	'Cyanobacterium aponinum PCC10605':979.1030000000001)979.102:159.398)1138.5:583.002	(('Microcystis aeruginosa PCC9443':682.8448999999999	'Cyanothece sp. PCC7424':682.845)682.845:520.744	('Cyanothece sp. PCC8801':1011.2637000000001	('Cyanothece sp. ATCC51472':370.1549	'Crocosphaera watsonii WH8501':370.1543)370.155:641.105)1011.26:192.3268)1203.59:517.916)1721.5:26.039)1747.54:98.8885)1846.43:90.8284)1937.26:226.501	('Chroococcidiopsis thermalis PCC7203':1988.837	(('Fischerella sp. JSC11':1506.546	('Richelia intracellularis HM01':1400.971	'Calothrix sp. PCC7103':1400.9706999999999)1400.97:105.572)1506.55:93.5584	('Nostoc sp. PCC7524':854.1566	('Cylindrospermum stagnale PCC7417':394.751	'Nostoc azollae 0708':394.7509)394.751:459.404)854.157:745.946)1600.1:388.733)1988.84:174.922)2163.76:14.5219)2178.28:211.046)2389.33:89.4097)2478.74:247.9518)2726.69;
('Gloeobacter violaceus PCC7421':2812.91	(('Pseudanabaena sp. PCC7367':1798.61	'Pseudanabaena sp. PCC6802':1798.6069)1798.61:642.3	(('Synechococcus sp. PCC7335':1798.545	('Synechococcus elongatus PCC7942':1313.0281	('Synechococcus spongiarum 142':519.4879	('Synechococcus sp. RCC307':461.821	((('P marinus subsp. marinus str. CCMP1375':243.9122	('P marinus str. NATL2A':199.28660000000002	('P marinus str. MIT9515':28.5499	'P marinus str. MIT9202':28.549799999999998)28.5499:170.737)199.287:44.6254)243.913:96.8254	(('Cyanobium sp. SAT1300':187.135	'Synechococcus sp. WH8102':187.13510000000002)187.135:29.6438	('Synechococcus sp. RS9917':172.33	('Synechococcus sp. CC9311':33.8066	'Synechococcus sp. WH7805':33.8065)33.8067:138.523)172.33:44.4487)216.779:123.959)340.738:101.706	(('Synechococcus sp. LL':257.4119	('Synechococcus sp. GFB01':227.0936	'Cyanobium sp. BaikalG2':227.0932)227.094:30.3183)257.412:133.571	('Synechococcus sp. MW101C3':355.797	'Cyanobium sp. CACIAM14':355.7979)355.797:35.1869)390.984:51.4605)442.444:19.3771)461.821:57.6657)519.488:793.542)1313.03:485.51300000000003)1798.54:472.766	(('Oscillatoria acuminata PCC6304':1812.057	('Microcoleus vaginatus FGP2':1484.6126000000002	'Lyngbya sp. PCC8106':1484.6061)1484.61:327.445)1812.06:289.15	(('Lyngbya majuscula 3L':1991.029	('Spirulina subsalsa PCC9445':1898.21	('Prochloron didemni P4 Papua New Guinea':1892.3089	(('Xenococcus sp. PCC7305':1166.1338	('Leptolyngbya sp. PCC7376':741.3040000000001	'Cyanobacterium aponinum PCC10605':741.3044)741.304:424.828)1166.13:643.639	(('Microcystis aeruginosa PCC9443':950.3324	'Cyanothece sp. PCC7424':950.3330000000001)950.333:734.385	('Cyanothece sp. PCC8801':1130.8290000000002	('Cyanothece sp. ATCC51472':190.466	'Crocosphaera watsonii WH8501':190.46609999999998)190.466:940.366)1130.83:553.887)1684.72:125.051)1809.77:82.5437)1892.31:5.8984)1898.21:92.8173)1991.03:98.5418	('Chroococcidiopsis thermalis PCC7203':1901.73	(('Fischerella sp. JSC11':1625.252	('Richelia intracellularis HM01':1049.189	'Calothrix sp. PCC7103':1049.19)1049.19:576.061)1625.25:22.3385	('Nostoc sp. PCC7524':827.1214	('Cylindrospermum stagnale PCC7417':559.651	'Nostoc azollae 0708':559.6509)559.651:267.4706)827.121:820.47)1647.59:254.14)1901.73:187.841)2089.57:11.6341)2101.21:170.103)2271.31:169.596)2440.91:372.004)2812.91;
('Gloeobacter violaceus PCC7421':2740.77	(('Pseudanabaena sp. PCC7367':2039.13	'Pseudanabaena sp. PCC6802':2039.1267)2039.13:415.366	(('Synechococcus sp. PCC7335':2130.359	('Synechococcus elongatus PCC7942':1610.5952	('Synechococcus spongiarum 142':900.0379999999999	('Synechococcus sp. RCC307':519.5830000000001	((('P marinus subsp. marinus str. CCMP1375':253.6762	('P marinus str. NATL2A':106.70500000000001	('P marinus str. MIT9515':29.0984	'P marinus str. MIT9202':29.0983)29.0985:77.6065)106.705:146.971)253.676:236.08960000000002	(('Cyanobium sp. SAT1300':41.7538	'Synechococcus sp. WH8102':41.7539)41.7539:372.342	('Synechococcus sp. RS9917':103.4738	('Synechococcus sp. CC9311':79.8993	'Synechococcus sp. WH7805':79.89930000000001)79.8994:23.5746)103.474:310.622)414.096:75.6696)489.765:21.3861	(('Synechococcus sp. LL':318.661	('Synechococcus sp. GFB01':247.2315	'Cyanobium sp. BaikalG2':247.23250000000002)247.232:71.4288)318.661:11.7029	('Synechococcus sp. MW101C3':178.42000000000002	'Cyanobium sp. CACIAM14':178.4202)178.42:151.944)330.364:180.788)511.151:8.4322)519.583:380.452)900.038:710.558)1610.59:519.759)2130.36:164.427	(('Oscillatoria acuminata PCC6304':1539.049	('Microcoleus vaginatus FGP2':1413.8989	'Lyngbya sp. PCC8106':1413.895)1413.9:125.153)1539.05:553.707	(('Lyngbya majuscula 3L':1929.485	('Spirulina subsalsa PCC9445':1772.425	('Prochloron didemni P4 Papua New Guinea':1771.0353	(('Xenococcus sp. PCC7305':864.774	('Leptolyngbya sp. PCC7376':741.389	'Cyanobacterium aponinum PCC10605':741.39)741.389:123.385)864.775:867.355	(('Microcystis aeruginosa PCC9443':676.8000000000001	'Cyanothece sp. PCC7424':676.8)676.8:687.9240000000001	('Cyanothece sp. PCC8801':795.5198	('Cyanothece sp. ATCC51472':358.9674	'Crocosphaera watsonii WH8501':358.96709999999996)358.967:436.55199999999996)795.519:569.203)1364.72:367.408)1732.13:38.9087)1771.04:1.3866)1772.43:157.056)1929.48:39.814	('Chroococcidiopsis thermalis PCC7203':1850.8221999999998	(('Fischerella sp. JSC11':1628.1970000000001	('Richelia intracellularis HM01':1123.769	'Calothrix sp. PCC7103':1123.7717)1123.77:504.428)1628.2:47.3999	('Nostoc sp. PCC7524':590.0785000000001	('Cylindrospermum stagnale PCC7417':312.747	'Nostoc azollae 0708':312.74760000000003)312.747:277.329)590.078:1085.52)1675.6:175.227)1850.82:118.472)1969.3:123.46)2092.76:202.026)2294.78:159.714)2454.5:286.2736)2740.77;
('Gloeobacter violaceus PCC7421':2735.51	(('Pseudanabaena sp. PCC7367':919.011	'Pseudanabaena sp. PCC6802':919.0103999999999)919.011:1661.8	(('Synechococcus sp. PCC7335':1941.4350000000002	('Synechococcus elongatus PCC7942':1549.9003	('Synechococcus spongiarum 142':486.3631	('Synechococcus sp. RCC307':382.02	((('P marinus subsp. marinus str. CCMP1375':146.25560000000002	('P marinus str. NATL2A':125.0791	('P marinus str. MIT9515':27.0933	'P marinus str. MIT9202':27.093200000000003)27.0933:97.9856)125.079:21.1766)146.256:169.025	(('Cyanobium sp. SAT1300':161.62109999999998	'Synechococcus sp. WH8102':161.6204)161.621:93.2155	('Synechococcus sp. RS9917':212.232	('Synechococcus sp. CC9311':142.4709	'Synechococcus sp. WH7805':142.47070000000002)142.471:69.7612)212.232:42.6047)254.836:60.4446)315.281:57.5939	(('Synechococcus sp. LL':240.15269999999998	('Synechococcus sp. GFB01':224.7364	'Cyanobium sp. BaikalG2':224.7365)224.737:15.4157)240.152:16.691	('Synechococcus sp. MW101C3':178.12869999999998	'Cyanobium sp. CACIAM14':178.1288)178.129:78.714)256.843:116.031)372.875:9.1449)382.02:104.343)486.363:1063.54)1549.9:391.531)1941.44:498.197	(('Oscillatoria acuminata PCC6304':2135.058	('Microcoleus vaginatus FGP2':837.8032	'Lyngbya sp. PCC8106':837.8030000000001)837.804:1297.25)2135.06:65.818	(('Lyngbya majuscula 3L':2131.102	('Spirulina subsalsa PCC9445':1928.398	('Prochloron didemni P4 Papua New Guinea':1847.3808	(('Xenococcus sp. PCC7305':1255.927	('Leptolyngbya sp. PCC7376':1062.203	'Cyanobacterium aponinum PCC10605':1062.201)1062.2:193.729)1255.93:478.274	(('Microcystis aeruginosa PCC9443':671.1472	'Cyanothece sp. PCC7424':671.1469999999999)671.147:861.9179999999999	('Cyanothece sp. PCC8801':986.6618000000001	('Cyanothece sp. ATCC51472':353.013	'Crocosphaera watsonii WH8501':353.01329999999996)353.013:633.648)986.662:546.402)1533.06:201.142)1734.2:113.173)1847.38:81.0203)1928.4:202.7)2131.1:37.2953	('Chroococcidiopsis thermalis PCC7203':1923.1962	(('Fischerella sp. JSC11':1745.0810000000001	('Richelia intracellularis HM01':1464.8990000000001	'Calothrix sp. PCC7103':1464.904)1464.9:280.179)1745.08:9.2751	('Nostoc sp. PCC7524':556.6114	('Cylindrospermum stagnale PCC7417':519.769	'Nostoc azollae 0708':519.7678000000001)519.769:36.842600000000004)556.611:1197.74)1754.36:168.839)1923.19:245.202)2168.39:32.4806)2200.88:238.758)2439.63:141.1776)2580.81:154.70000000000002)2735.51;
('Gloeobacter violaceus PCC7421':2706.06	(('Pseudanabaena sp. PCC7367':1890.26	'Pseudanabaena sp. PCC6802':1890.2689)1890.26:603.451	(('Synechococcus sp. PCC7335':2085.197	('Synechococcus elongatus PCC7942':1846.7595000000001	('Synechococcus spongiarum 142':751.6693999999999	('Synechococcus sp. RCC307':645.0178999999999	((('P marinus subsp. marinus str. CCMP1375':212.48760000000001	('P marinus str. NATL2A':174.2809	('P marinus str. MIT9515':45.1129	'P marinus str. MIT9202':45.112899999999996)45.1129:129.167)174.28:38.2068)212.488:259.37199999999996	(('Cyanobium sp. SAT1300':143.87609999999998	'Synechococcus sp. WH8102':143.8764)143.877:218.714	('Synechococcus sp. RS9917':125.40459999999999	('Synechococcus sp. CC9311':43.2945	'Synechococcus sp. WH7805':43.2945)43.2946:82.1102)125.405:237.185)362.59:109.27)471.86:139.552	(('Synechococcus sp. LL':264.389	('Synechococcus sp. GFB01':190.45510000000002	'Cyanobium sp. BaikalG2':190.4556)190.455:73.9336)264.389:48.6146	('Synechococcus sp. MW101C3':185.9981	'Cyanobium sp. CACIAM14':185.9976)185.998:127.006)313.004:298.408)611.412:33.6062)645.018:106.65)751.669:1095.09)1846.76:238.4381)2085.2:309.671	(('Oscillatoria acuminata PCC6304':2087.6800000000003	('Microcoleus vaginatus FGP2':1847.5081	'Lyngbya sp. PCC8106':1847.5112)1847.51:240.167)2087.68:168.214	(('Lyngbya majuscula 3L':2104.049	('Spirulina subsalsa PCC9445':1915.9681999999998	('Prochloron didemni P4 Papua New Guinea':1897.8693	(('Xenococcus sp. PCC7305':1357.461	('Leptolyngbya sp. PCC7376':1075.266	'Cyanobacterium aponinum PCC10605':1075.268)1075.27:282.193)1357.46:441.155	(('Microcystis aeruginosa PCC9443':1003.6677	'Cyanothece sp. PCC7424':1003.6669999999999)1003.67:299.97520000000003	('Cyanothece sp. PCC8801':830.3339	('Cyanothece sp. ATCC51472':234.82970000000003	'Crocosphaera watsonii WH8501':234.8292)234.829:595.505)830.334:473.308)1303.64:494.976)1798.62:99.2523)1897.87:18.0967)1915.97:188.087)2104.05:127.199	('Chroococcidiopsis thermalis PCC7203':1898.8721999999998	(('Fischerella sp. JSC11':1597.616	('Richelia intracellularis HM01':1275.98	'Calothrix sp. PCC7103':1275.9823)1275.98:321.637)1597.62:14.6089	('Nostoc sp. PCC7524':884.9904	('Cylindrospermum stagnale PCC7417':578.315	'Nostoc azollae 0708':578.314)578.315:306.6758)884.991:727.235)1612.23:286.647)1898.87:332.377)2231.25:24.6384)2255.89:138.981)2394.87:98.84609999999999)2493.72:212.3432)2706.06;
('Gloeobacter violaceus PCC7421':2749.26	(('Pseudanabaena sp. PCC7367':1565.22	'Pseudanabaena sp. PCC6802':1565.219)1565.22:928.983	(('Synechococcus sp. PCC7335':2137.264	('Synechococcus elongatus PCC7942':1250.2095	('Synechococcus spongiarum 142':791.4688000000001	('Synechococcus sp. RCC307':699.241	((('P marinus subsp. marinus str. CCMP1375':208.74649999999997	('P marinus str. NATL2A':171.86309999999997	('P marinus str. MIT9515':44.3035	'P marinus str. MIT9202':44.3033)44.3035:127.56)171.863:36.8835)208.747:318.8469	(('Cyanobium sp. SAT1300':126.67660000000001	'Synechococcus sp. WH8102':126.6769)126.677:44.8244	('Synechococcus sp. RS9917':123.80760000000001	('Synechococcus sp. CC9311':45.2911	'Synechococcus sp. WH7805':45.291)45.2912:78.5166)123.808:47.6938)171.502:356.092)527.595:66.567	(('Synechococcus sp. LL':353.3231	('Synechococcus sp. GFB01':324.90700000000004	'Cyanobium sp. BaikalG2':324.9075)324.907:28.4149)353.323:182.468	('Synechococcus sp. MW101C3':343.152	'Cyanobium sp. CACIAM14':343.1535)343.152:192.638)535.791:58.3714)594.162:105.078)699.241:92.2294)791.468:458.744)1250.21:887.0520000000001)2137.27:241.685	(('Oscillatoria acuminata PCC6304':1565.135	('Microcoleus vaginatus FGP2':1006.0277000000001	'Lyngbya sp. PCC8106':1006.0310999999999)1006.03:559.106)1565.13:621.426	(('Lyngbya majuscula 3L':2080.24	('Spirulina subsalsa PCC9445':1811.752	('Prochloron didemni P4 Papua New Guinea':1762.1734000000001	(('Xenococcus sp. PCC7305':1476.317	('Leptolyngbya sp. PCC7376':1383.36	'Cyanobacterium aponinum PCC10605':1383.356)1383.36:92.9582)1476.32:255.877	(('Microcystis aeruginosa PCC9443':1004.4911	'Cyanothece sp. PCC7424':1004.491)1004.49:421.138	('Cyanothece sp. PCC8801':1086.2816	('Cyanothece sp. ATCC51472':744.0654999999999	'Crocosphaera watsonii WH8501':744.0639)744.065:342.213)1086.28:339.353)1425.63:306.562)1732.19:29.9784)1762.17:49.5823)1811.75:268.49)2080.24:106.18	('Chroococcidiopsis thermalis PCC7203':1846.0254	(('Fischerella sp. JSC11':1430.577	('Richelia intracellularis HM01':1147.748	'Calothrix sp. PCC7103':1147.7473)1147.75:282.827)1430.58:172.979	('Nostoc sp. PCC7524':739.5002	('Cylindrospermum stagnale PCC7417':601.651	'Nostoc azollae 0708':601.6517)601.651:137.847)739.5:864.057)1603.56:242.472)1846.03:340.394)2186.42:0.1375)2186.56:192.391)2378.95:115.2509)2494.2:255.0562)2749.26;
('Gloeobacter violaceus PCC7421':2782.55	(('Pseudanabaena sp. PCC7367':1467.09	'Pseudanabaena sp. PCC6802':1467.088)1467.09:944.578	(('Synechococcus sp. PCC7335':1646.893	('Synechococcus elongatus PCC7942':1213.7558	('Synechococcus spongiarum 142':814.1725	('Synechococcus sp. RCC307':475.494	((('P marinus subsp. marinus str. CCMP1375':212.2588	('P marinus str. NATL2A':173.05079999999998	('P marinus str. MIT9515':61.033500000000004	'P marinus str. MIT9202':61.0336)61.0336:112.016)173.05:39.208)212.258:131.6602	(('Cyanobium sp. SAT1300':196.4925	'Synechococcus sp. WH8102':196.4932)196.493:87.3706	('Synechococcus sp. RS9917':267.406	('Synechococcus sp. CC9311':49.4965	'Synechococcus sp. WH7805':49.4966)49.4966:217.91)267.406:16.4572)283.864:60.0549)343.919:51.8695	(('Synechococcus sp. LL':176.6624	('Synechococcus sp. GFB01':109.2091	'Cyanobium sp. BaikalG2':109.20920000000001)109.209:67.4531)176.662:104.412	('Synechococcus sp. MW101C3':106.9277	'Cyanobium sp. CACIAM14':106.92779999999999)106.928:174.147)281.075:114.713)395.788:79.7064)475.495:338.678)814.173:399.58)1213.75:433.13800000000003)1646.89:661.573	(('Oscillatoria acuminata PCC6304':1998.364	('Microcoleus vaginatus FGP2':1569.8395	'Lyngbya sp. PCC8106':1569.8358)1569.84:428.529)1998.37:167.388	(('Lyngbya majuscula 3L':2062.2529999999997	('Spirulina subsalsa PCC9445':1872.381	('Prochloron didemni P4 Papua New Guinea':1846.8668	(('Xenococcus sp. PCC7305':1170.864	('Leptolyngbya sp. PCC7376':1029.505	'Cyanobacterium aponinum PCC10605':1029.502)1029.5:141.362)1170.87:651.776	(('Microcystis aeruginosa PCC9443':1080.2334	'Cyanothece sp. PCC7424':1080.23)1080.23:529.633	('Cyanothece sp. PCC8801':1087.73	('Cyanothece sp. ATCC51472':232.68910000000002	'Crocosphaera watsonii WH8501':232.6894)232.689:855.0419999999999)1087.73:522.1348)1609.86:212.778)1822.64:24.2303)1846.87:25.5057)1872.38:189.874)2062.25:79.6285	('Chroococcidiopsis thermalis PCC7203':1785.7235999999998	(('Fischerella sp. JSC11':1375.771	('Richelia intracellularis HM01':1220.8700000000001	'Calothrix sp. PCC7103':1220.871)1220.87:154.903)1375.77:211.461	('Nostoc sp. PCC7524':681.6123	('Cylindrospermum stagnale PCC7417':629.09	'Nostoc azollae 0708':629.0889)629.09:52.521300000000004)681.612:905.623)1587.23:198.493)1785.73:356.152)2141.88:23.8738)2165.75:142.712)2308.47:103.1998)2411.67:370.88480000000004)2782.55;
('Gloeobacter violaceus PCC7421':2783.56	(('Pseudanabaena sp. PCC7367':1826.19	'Pseudanabaena sp. PCC6802':1826.188)1826.19:676.736	(('Synechococcus sp. PCC7335':1245.952	('Synechococcus elongatus PCC7942':989.6488	('Synechococcus spongiarum 142':580.5238999999999	('Synechococcus sp. RCC307':538.122	((('P marinus subsp. marinus str. CCMP1375':121.9121	('P marinus str. NATL2A':104.61179999999999	('P marinus str. MIT9515':36.8435	'P marinus str. MIT9202':36.8434)36.8435:67.7682)104.612:17.3002)121.912:212.81889999999999	(('Cyanobium sp. SAT1300':234.9621	'Synechococcus sp. WH8102':234.9626)234.963:48.133	('Synechococcus sp. RS9917':254.62900000000002	('Synechococcus sp. CC9311':41.743700000000004	'Synechococcus sp. WH7805':41.7436)41.7438:212.885)254.629:28.4666)283.096:51.6353)334.731:196.521	(('Synechococcus sp. LL':414.873	('Synechococcus sp. GFB01':371.9867	'Cyanobium sp. BaikalG2':371.988)371.987:42.886)414.874:18.9863	('Synechococcus sp. MW101C3':273.5471	'Cyanobium sp. CACIAM14':273.547)273.547:160.313)433.86:97.392)531.252:6.8687)538.122:42.4044)580.524:409.125)989.649:256.2998)1245.95:1071.45	(('Oscillatoria acuminata PCC6304':1714.252	('Microcoleus vaginatus FGP2':1315.1702999999998	'Lyngbya sp. PCC8106':1315.168)1315.17:399.082)1714.25:429.453	(('Lyngbya majuscula 3L':1929.149	('Spirulina subsalsa PCC9445':1791.599	('Prochloron didemni P4 Papua New Guinea':1733.6437	(('Xenococcus sp. PCC7305':1167.051	('Leptolyngbya sp. PCC7376':1027.336	'Cyanobacterium aponinum PCC10605':1027.334)1027.34:139.717)1167.05:542.686	(('Microcystis aeruginosa PCC9443':961.2142	'Cyanothece sp. PCC7424':961.213)961.215:560.9042000000001	('Cyanothece sp. PCC8801':570.2326	('Cyanothece sp. ATCC51472':312.421	'Crocosphaera watsonii WH8501':312.4202)312.419:257.813)570.232:951.8860999999999)1522.12:187.619)1709.74:23.9053)1733.64:57.9576)1791.6:137.55)1929.15:152.848	('Chroococcidiopsis thermalis PCC7203':1738.863	(('Fischerella sp. JSC11':1369.871	('Richelia intracellularis HM01':1216.5910000000001	'Calothrix sp. PCC7103':1216.5957999999998)1216.59:153.279)1369.87:240.355	('Nostoc sp. PCC7524':758.914	('Cylindrospermum stagnale PCC7417':683.364	'Nostoc azollae 0708':683.3641)683.364:75.5486)758.914:851.313)1610.23:128.64)1738.87:343.132)2082:61.7062)2143.71:173.698)2317.4:185.5248)2502.93:280.6319)2783.56;
('Gloeobacter violaceus PCC7421':2686.72	(('Pseudanabaena sp. PCC7367':1268.49	'Pseudanabaena sp. PCC6802':1268.4921)1268.49:1140.73	(('Synechococcus sp. PCC7335':1864.538	('Synechococcus elongatus PCC7942':1238.9153999999999	('Synechococcus spongiarum 142':590.2178000000001	('Synechococcus sp. RCC307':539.925	((('P marinus subsp. marinus str. CCMP1375':186.8521	('P marinus str. NATL2A':141.8623	('P marinus str. MIT9515':57.6845	'P marinus str. MIT9202':57.6845)57.6845:84.1778)141.863:44.9893)186.852:206.6565	(('Cyanobium sp. SAT1300':42.1877	'Synechococcus sp. WH8102':42.1878)42.1878:108.826	('Synechococcus sp. RS9917':99.19919999999999	('Synechococcus sp. CC9311':32.472	'Synechococcus sp. WH7805':32.4719)32.4721:66.7271)99.1993:51.8147)151.014:242.495)393.508:100.518	(('Synechococcus sp. LL':217.23860000000002	('Synechococcus sp. GFB01':158.9184	'Cyanobium sp. BaikalG2':158.9182)158.918:58.3206)217.239:221.239	('Synechococcus sp. MW101C3':410.1712	'Cyanobium sp. CACIAM14':410.1695)410.172:28.307)438.478:55.549)494.026:45.8993)539.925:50.2921)590.217:648.695)1238.91:625.625)1864.54:400.2	(('Oscillatoria acuminata PCC6304':932.6772000000001	('Microcoleus vaginatus FGP2':785.6272	'Lyngbya sp. PCC8106':785.6251)785.626:147.052)932.677:1163.91	(('Lyngbya majuscula 3L':2001.3600000000001	('Spirulina subsalsa PCC9445':1881.2369999999999	('Prochloron didemni P4 Papua New Guinea':1844.1947	(('Xenococcus sp. PCC7305':1500.176	('Leptolyngbya sp. PCC7376':1047.033	'Cyanobacterium aponinum PCC10605':1047.037)1047.03:453.142)1500.18:263.002	(('Microcystis aeruginosa PCC9443':1013.7151999999999	'Cyanothece sp. PCC7424':1013.716)1013.72:563.5835000000001	('Cyanothece sp. PCC8801':834.6095	('Cyanothece sp. ATCC51472':236.0661	'Crocosphaera watsonii WH8501':236.0654)236.066:598.545)834.61:742.691)1577.3:185.879)1763.18:81.0142)1844.19:37.0453)1881.24:120.126)2001.36:73.4914	('Chroococcidiopsis thermalis PCC7203':1953.4209999999998	(('Fischerella sp. JSC11':1562.504	('Richelia intracellularis HM01':1199.57	'Calothrix sp. PCC7103':1199.5689)1199.57:362.935)1562.51:112.895	('Nostoc sp. PCC7524':852.9928	('Cylindrospermum stagnale PCC7417':768.001	'Nostoc azollae 0708':768)768.001:84.9906)852.993:822.41)1675.4:278.022)1953.43:121.431)2074.86:21.728)2096.58:168.155)2264.74:144.4811)2409.22:277.49960000000004)2686.72;
('Gloeobacter violaceus PCC7421':2862.57	(('Pseudanabaena sp. PCC7367':1163.48	'Pseudanabaena sp. PCC6802':1163.4817)1163.48:1496.28	(('Synechococcus sp. PCC7335':1875.039	('Synechococcus elongatus PCC7942':1253.0927	('Synechococcus spongiarum 142':702.5661	('Synechococcus sp. RCC307':508.92999999999995	((('P marinus subsp. marinus str. CCMP1375':187.04770000000002	('P marinus str. NATL2A':106.75540000000001	('P marinus str. MIT9515':20.3551	'P marinus str. MIT9202':20.3551)20.3552:86.4)106.755:80.2922)187.048:230.56310000000002	(('Cyanobium sp. SAT1300':105.12480000000001	'Synechococcus sp. WH8102':105.12460000000002)105.125:103.972	('Synechococcus sp. RS9917':160.6317	('Synechococcus sp. CC9311':102.18379999999999	'Synechococcus sp. WH7805':102.1836)102.184:58.4476)160.631:48.4656)209.097:208.514)417.611:82.4717	(('Synechococcus sp. LL':145.0749	('Synechococcus sp. GFB01':138.8406	'Cyanobium sp. BaikalG2':138.8406)138.841:6.2342)145.075:77.5432	('Synechococcus sp. MW101C3':163.08679999999998	'Cyanobium sp. CACIAM14':163.0866)163.087:59.5314)222.618:277.465)500.083:8.8478)508.93:193.636)702.566:550.529)1253.1:621.9448)1875.04:460.473	(('Oscillatoria acuminata PCC6304':1660.5049999999999	('Microcoleus vaginatus FGP2':1334.9151	'Lyngbya sp. PCC8106':1334.917)1334.91:325.591)1660.51:457.925	(('Lyngbya majuscula 3L':2014.904	('Spirulina subsalsa PCC9445':1885.28	('Prochloron didemni P4 Papua New Guinea':1869.5881000000002	(('Xenococcus sp. PCC7305':1119.2844	('Leptolyngbya sp. PCC7376':971.0120000000001	'Cyanobacterium aponinum PCC10605':971.0129999999999)971.012:148.27)1119.28:601.105	(('Microcystis aeruginosa PCC9443':901.365	'Cyanothece sp. PCC7424':901.366)901.365:302.53200000000004	('Cyanothece sp. PCC8801':646.7405	('Cyanothece sp. ATCC51472':132.232	'Crocosphaera watsonii WH8501':132.2319)132.232:514.508)646.74:557.159)1203.9:516.491)1720.39:149.203)1869.59:15.6867)1885.28:129.628)2014.91:84.2417	('Chroococcidiopsis thermalis PCC7203':1880.922	(('Fischerella sp. JSC11':1321.2469999999998	('Richelia intracellularis HM01':1111.531	'Calothrix sp. PCC7103':1111.5261)1111.53:209.719)1321.25:288.999	('Nostoc sp. PCC7524':910.1323	('Cylindrospermum stagnale PCC7417':773.59	'Nostoc azollae 0708':773.59)773.59:136.54500000000002)910.132:700.113)1610.25:270.671)1880.92:218.231)2099.15:19.2842)2118.43:217.081)2335.51:324.2448)2659.76:202.8107)2862.57;
('Gloeobacter violaceus PCC7421':2641.12	(('Pseudanabaena sp. PCC7367':1262.92	'Pseudanabaena sp. PCC6802':1262.9189999999999)1262.92:1171.81	(('Synechococcus sp. PCC7335':1956.15	('Synechococcus elongatus PCC7942':1306.2663	('Synechococcus spongiarum 142':751.3887	('Synechococcus sp. RCC307':670.5989999999999	((('P marinus subsp. marinus str. CCMP1375':239.7403	('P marinus str. NATL2A':216.89409999999998	('P marinus str. MIT9515':73.1184	'P marinus str. MIT9202':73.1182)73.1184:143.776)216.895:22.8456)239.74:180.846	(('Cyanobium sp. SAT1300':133.3092	'Synechococcus sp. WH8102':133.3088)133.309:242.873	('Synechococcus sp. RS9917':106.1936	('Synechococcus sp. CC9311':43.277100000000004	'Synechococcus sp. WH7805':43.276799999999994)43.2772:62.9164)106.194:269.988)376.182:44.404)420.586:217.025	(('Synechococcus sp. LL':331.3388	('Synechococcus sp. GFB01':257.365	'Cyanobium sp. BaikalG2':257.365)257.365:73.9743)331.339:81.2474	('Synechococcus sp. MW101C3':387.3107	'Cyanobium sp. CACIAM14':387.31219999999996)387.311:25.2754)412.587:225.024)637.611:32.9867)670.599:80.791)751.389:554.881)1306.27:649.88)1956.15:251.926	(('Oscillatoria acuminata PCC6304':1960.9432	('Microcoleus vaginatus FGP2':963.024	'Lyngbya sp. PCC8106':963.024)963.024:997.923)1960.95:104.838	(('Lyngbya majuscula 3L':1947.327	('Spirulina subsalsa PCC9445':1839.9360000000001	('Prochloron didemni P4 Papua New Guinea':1805.4193	(('Xenococcus sp. PCC7305':1464.284	('Leptolyngbya sp. PCC7376':1417.8380000000002	'Cyanobacterium aponinum PCC10605':1417.846)1417.84:46.439)1464.28:310.886	(('Microcystis aeruginosa PCC9443':714.175	'Cyanothece sp. PCC7424':714.175)714.175:710.9459999999999	('Cyanothece sp. PCC8801':931.8539999999999	('Cyanothece sp. ATCC51472':543.541	'Crocosphaera watsonii WH8501':543.5438)543.541:388.309)931.854:493.271)1425.12:350.049)1775.17:30.2521)1805.42:34.5091)1839.93:107.399)1947.33:84.0668	('Chroococcidiopsis thermalis PCC7203':1882.2079999999999	(('Fischerella sp. JSC11':1590.955	('Richelia intracellularis HM01':1428.249	'Calothrix sp. PCC7103':1428.255)1428.25:162.703)1590.96:3.3998	('Nostoc sp. PCC7524':996.1950000000002	('Cylindrospermum stagnale PCC7417':836.82	'Nostoc azollae 0708':836.822)836.82:159.376)996.196:598.158)1594.36:287.85)1882.2:149.194)2031.4:34.3881)2065.79:142.292)2208.08:226.65179999999998)2434.73:206.3895)2641.12;
('Gloeobacter violaceus PCC7421':2540.05	(('Pseudanabaena sp. PCC7367':1996.23	'Pseudanabaena sp. PCC6802':1996.2255)1996.23:278.829	(('Synechococcus sp. PCC7335':1571.6390000000001	('Synechococcus elongatus PCC7942':1315.7089999999998	('Synechococcus spongiarum 142':767.6182	('Synechococcus sp. RCC307':612.735	((('P marinus subsp. marinus str. CCMP1375':209.36860000000001	('P marinus str. NATL2A':193.1638	('P marinus str. MIT9515':48.132999999999996	'P marinus str. MIT9202':48.1328)48.133:145.031)193.164:16.2041)209.368:219.7535	(('Cyanobium sp. SAT1300':109.6802	'Synechococcus sp. WH8102':109.68020000000001)109.68:138.851	('Synechococcus sp. RS9917':194.7004	('Synechococcus sp. CC9311':107.76429999999999	'Synechococcus sp. WH7805':107.76400000000001)107.764:86.9365)194.701:53.8302)248.531:180.59)429.121:79.7319	(('Synechococcus sp. LL':217.52210000000002	('Synechococcus sp. GFB01':197.0509	'Cyanobium sp. BaikalG2':197.0512)197.051:20.4714)217.523:71.101	('Synechococcus sp. MW101C3':217.11440000000002	'Cyanobium sp. CACIAM14':217.11360000000002)217.114:71.5097)288.624:220.229)508.853:103.882)612.735:154.884)767.618:548.087)1315.71:255.93099999999998)1571.64:618.309	(('Oscillatoria acuminata PCC6304':1198.449	('Microcoleus vaginatus FGP2':1074.4360000000001	'Lyngbya sp. PCC8106':1074.437)1074.44:124.013)1198.45:865.382	(('Lyngbya majuscula 3L':1966.3700000000001	('Spirulina subsalsa PCC9445':1780.3726000000001	('Prochloron didemni P4 Papua New Guinea':1776.9125999999999	(('Xenococcus sp. PCC7305':1381.01	('Leptolyngbya sp. PCC7376':783.818	'Cyanobacterium aponinum PCC10605':783.817)783.817:597.191)1381.01:392.224	(('Microcystis aeruginosa PCC9443':1037.0734	'Cyanothece sp. PCC7424':1037.072)1037.07:409.1499	('Cyanothece sp. PCC8801':654.4153	('Cyanothece sp. ATCC51472':230.8962	'Crocosphaera watsonii WH8501':230.8957)230.896:423.52099999999996)654.415:791.807)1446.22:327.009)1773.23:3.6847)1776.92:3.4573)1780.37:185.995)1966.37:86.5971	('Chroococcidiopsis thermalis PCC7203':1766.5030000000002	(('Fischerella sp. JSC11':1546.259	('Richelia intracellularis HM01':956.9279999999999	'Calothrix sp. PCC7103':956.9278)956.928:589.335)1546.26:64.8596	('Nostoc sp. PCC7524':935.2869999999999	('Cylindrospermum stagnale PCC7417':706.347	'Nostoc azollae 0708':706.347)706.347:228.94209999999998)935.288:675.831)1611.12:155.379)1766.5:286.467)2052.97:10.866)2063.83:126.115)2189.95:85.1104)2275.06:264.99309999999997)2540.05;
('Gloeobacter violaceus PCC7421':2882.23	(('Pseudanabaena sp. PCC7367':653.076	'Pseudanabaena sp. PCC6802':653.0745999999999)653.076:1942.08	(('Synechococcus sp. PCC7335':2232.8140000000003	('Synechococcus elongatus PCC7942':1589.2674	('Synechococcus spongiarum 142':770.8003	('Synechococcus sp. RCC307':670.937	((('P marinus subsp. marinus str. CCMP1375':218.256	('P marinus str. NATL2A':195.4777	('P marinus str. MIT9515':39.7875	'P marinus str. MIT9202':39.7872)39.7875:155.691)195.478:22.7779)218.256:210.3777	(('Cyanobium sp. SAT1300':33.4592	'Synechococcus sp. WH8102':33.4591)33.4593:311.056	('Synechococcus sp. RS9917':320.90999999999997	('Synechococcus sp. CC9311':76.131	'Synechococcus sp. WH7805':76.1311)76.1311:244.778)320.909:23.6051)344.515:84.1193)428.634:191.677	(('Synechococcus sp. LL':487.12300000000005	('Synechococcus sp. GFB01':418.17	'Cyanobium sp. BaikalG2':418.1701)418.17:68.953)487.123:52.6675	('Synechococcus sp. MW101C3':370.966	'Cyanobium sp. CACIAM14':370.9677)370.966:168.824)539.79:80.5202)620.311:50.6269)670.937:99.8629)770.8:818.47)1589.27:643.543)2232.81:202.787	(('Oscillatoria acuminata PCC6304':1896.6015	('Microcoleus vaginatus FGP2':1143.7302	'Lyngbya sp. PCC8106':1143.732)1143.73:752.87)1896.6:237.615	(('Lyngbya majuscula 3L':1982.2269999999999	('Spirulina subsalsa PCC9445':1751.6960000000001	('Prochloron didemni P4 Papua New Guinea':1738.8253	(('Xenococcus sp. PCC7305':1365.46	('Leptolyngbya sp. PCC7376':1213.48	'Cyanobacterium aponinum PCC10605':1213.4822)1213.48:151.981)1365.46:347.461	(('Microcystis aeruginosa PCC9443':507.2686	'Cyanothece sp. PCC7424':507.267)507.268:694.297	('Cyanothece sp. PCC8801':688.7005	('Cyanothece sp. ATCC51472':358.6609	'Crocosphaera watsonii WH8501':358.66200000000003)358.661:330.041)688.7:512.8629999999999)1201.56:511.356)1712.92:25.9058)1738.83:12.8661)1751.7:230.531)1982.22:115.103	('Chroococcidiopsis thermalis PCC7203':1877.326	(('Fischerella sp. JSC11':1481.17	('Richelia intracellularis HM01':1038.209	'Calothrix sp. PCC7103':1038.2093)1038.21:442.961)1481.17:137.139	('Nostoc sp. PCC7524':660.5941	('Cylindrospermum stagnale PCC7417':445.521	'Nostoc azollae 0708':445.51980000000003)445.521:215.07260000000002)660.594:957.716)1618.31:259.016)1877.33:220.004)2097.33:36.8873)2134.22:301.386)2435.6:159.54840000000002)2595.15:287.08)2882.23;
('Gloeobacter violaceus PCC7421':2825.61	(('Pseudanabaena sp. PCC7367':865.773	'Pseudanabaena sp. PCC6802':865.7725)865.773:1647.85	(('Synechococcus sp. PCC7335':2027.1770000000001	('Synechococcus elongatus PCC7942':1555.3337	('Synechococcus spongiarum 142':805.8914	('Synechococcus sp. RCC307':660.7429999999999	((('P marinus subsp. marinus str. CCMP1375':230.223	('P marinus str. NATL2A':144.9882	('P marinus str. MIT9515':62.2817	'P marinus str. MIT9202':62.281800000000004)62.2818:82.7058)144.988:85.2356)230.224:218.5507	(('Cyanobium sp. SAT1300':74.6418	'Synechococcus sp. WH8102':74.642)74.642:127.916	('Synechococcus sp. RS9917':168.50060000000002	('Synechococcus sp. CC9311':86.1414	'Synechococcus sp. WH7805':86.1415)86.1415:82.3589)168.501:34.0573)202.558:246.217)448.774:132.864	(('Synechococcus sp. LL':250.2018	('Synechococcus sp. GFB01':191.00560000000002	'Cyanobium sp. BaikalG2':191.006)191.006:59.1965)250.202:82.8327	('Synechococcus sp. MW101C3':232.4547	'Cyanobium sp. CACIAM14':232.45510000000002)232.455:100.58)333.035:248.604)581.638:79.1071)660.743:145.146)805.892:749.442)1555.33:471.845)2027.18:334.747	(('Oscillatoria acuminata PCC6304':1927.561	('Microcoleus vaginatus FGP2':1331.8831	'Lyngbya sp. PCC8106':1331.8817)1331.88:595.675)1927.56:241.773	(('Lyngbya majuscula 3L':1962.027	('Spirulina subsalsa PCC9445':1790.6289000000002	('Prochloron didemni P4 Papua New Guinea':1789.3718999999999	(('Xenococcus sp. PCC7305':1398.106	('Leptolyngbya sp. PCC7376':1278.49	'Cyanobacterium aponinum PCC10605':1278.4920000000002)1278.49:119.615)1398.11:354.498	(('Microcystis aeruginosa PCC9443':1216.8368	'Cyanothece sp. PCC7424':1216.8380000000002)1216.84:95.16279999999999	('Cyanothece sp. PCC8801':809.8383	('Cyanothece sp. ATCC51472':283.776	'Crocosphaera watsonii WH8501':283.77590000000004)283.776:526.062)809.838:502.168)1312:440.597)1752.6:36.7696)1789.37:1.2591)1790.63:171.397)1962.03:178.744	('Chroococcidiopsis thermalis PCC7203':1898.0929999999998	(('Fischerella sp. JSC11':1388.6689999999999	('Richelia intracellularis HM01':1003.472	'Calothrix sp. PCC7103':1003.4725999999999)1003.47:385.196)1388.67:312.563	('Nostoc sp. PCC7524':727.441	('Cylindrospermum stagnale PCC7417':704.591	'Nostoc azollae 0708':704.5906)704.591:22.8506)727.441:973.793)1701.23:196.862)1898.1:242.677)2140.77:28.5578)2169.33:192.594)2361.93:151.7018)2513.63:311.983)2825.61;
('Gloeobacter violaceus PCC7421':2757.23	(('Pseudanabaena sp. PCC7367':1406.51	'Pseudanabaena sp. PCC6802':1406.511)1406.51:996.419	(('Synechococcus sp. PCC7335':1587.6819999999998	('Synechococcus elongatus PCC7942':1033.1111999999998	('Synechococcus spongiarum 142':642.3111	('Synechococcus sp. RCC307':473.853	((('P marinus subsp. marinus str. CCMP1375':218.2936	('P marinus str. NATL2A':178.2752	('P marinus str. MIT9515':42.009299999999996	'P marinus str. MIT9202':42.009)42.0094:136.266)178.275:40.0192)218.294:139.2182	(('Cyanobium sp. SAT1300':63.036199999999994	'Synechococcus sp. WH8102':63.0364)63.0363:54.0954	('Synechococcus sp. RS9917':96.1514	('Synechococcus sp. CC9311':65.0472	'Synechococcus sp. WH7805':65.0471)65.0473:31.104)96.1514:20.9805)117.132:240.381)357.512:54.2126	(('Synechococcus sp. LL':229.5917	('Synechococcus sp. GFB01':220.5217	'Cyanobium sp. BaikalG2':220.52120000000002)220.521:9.0706)229.592:98.226	('Synechococcus sp. MW101C3':238.82659999999998	'Cyanobium sp. CACIAM14':238.8265)238.826:88.9918)327.818:83.9071)411.725:62.1281)473.853:168.458)642.311:390.799)1033.11:554.567)1587.68:651.732	(('Oscillatoria acuminata PCC6304':1757.712	('Microcoleus vaginatus FGP2':1287.0597	'Lyngbya sp. PCC8106':1287.064)1287.06:470.648)1757.71:358.002	(('Lyngbya majuscula 3L':2032.2669999999998	('Spirulina subsalsa PCC9445':1856.4588999999999	('Prochloron didemni P4 Papua New Guinea':1828.1325000000002	(('Xenococcus sp. PCC7305':1409.495	('Leptolyngbya sp. PCC7376':1118.462	'Cyanobacterium aponinum PCC10605':1118.461)1118.46:291.031)1409.49:347.838	(('Microcystis aeruginosa PCC9443':688.5527	'Cyanothece sp. PCC7424':688.554)688.553:732.423	('Cyanothece sp. PCC8801':992.2181	('Cyanothece sp. ATCC51472':538.9644000000001	'Crocosphaera watsonii WH8501':538.9623)538.964:453.2531)992.218:428.7605)1420.98:336.352)1757.33:70.7996)1828.13:28.3288)1856.46:175.81)2032.27:76.5633	('Chroococcidiopsis thermalis PCC7203':1865.297	(('Fischerella sp. JSC11':1528.0729999999999	('Richelia intracellularis HM01':1146.8519999999999	'Calothrix sp. PCC7103':1146.848)1146.85:381.223)1528.07:56.3012	('Nostoc sp. PCC7524':1019.6341	('Cylindrospermum stagnale PCC7417':592.129	'Nostoc azollae 0708':592.13)592.129:427.505)1019.63:564.741)1584.37:280.929)1865.3:243.53)2108.83:6.8766)2115.71:123.701)2239.41:163.5209)2402.93:354.29879999999997)2757.23;
('Gloeobacter violaceus PCC7421':2738.92	(('Pseudanabaena sp. PCC7367':1229.11	'Pseudanabaena sp. PCC6802':1229.1107000000002)1229.11:1356.58	(('Synechococcus sp. PCC7335':1967.003	('Synechococcus elongatus PCC7942':1186.2329	('Synechococcus spongiarum 142':787.3581	('Synechococcus sp. RCC307':670.996	((('P marinus subsp. marinus str. CCMP1375':343.24260000000004	('P marinus str. NATL2A':288.8178	('P marinus str. MIT9515':85.1883	'P marinus str. MIT9202':85.188)85.1883:203.63)288.818:54.4248)343.243:159.9263	(('Cyanobium sp. SAT1300':94.4248	'Synechococcus sp. WH8102':94.42490000000001)94.4249:61.7456	('Synechococcus sp. RS9917':133.1224	('Synechococcus sp. CC9311':108.119	'Synechococcus sp. WH7805':108.1192)108.119:25.0029)133.122:23.0485)156.171:346.999)503.169:106.191	(('Synechococcus sp. LL':295.752	('Synechococcus sp. GFB01':142.9677	'Cyanobium sp. BaikalG2':142.9674)142.968:152.784)295.752:41.1761	('Synechococcus sp. MW101C3':289.817	'Cyanobium sp. CACIAM14':289.81690000000003)289.817:47.1107)336.928:272.432)609.36:61.6347)670.996:116.362)787.358:398.874)1186.23:780.77)1967:547.74	(('Oscillatoria acuminata PCC6304':1992.3509999999999	('Microcoleus vaginatus FGP2':1460.3397	'Lyngbya sp. PCC8106':1460.344)1460.34:532.016)1992.35:213.117	(('Lyngbya majuscula 3L':2064.59	('Spirulina subsalsa PCC9445':1934.8090000000002	('Prochloron didemni P4 Papua New Guinea':1890.4786000000001	(('Xenococcus sp. PCC7305':1292.521	('Leptolyngbya sp. PCC7376':1062.087	'Cyanobacterium aponinum PCC10605':1062.0866999999998)1062.09:230.437)1292.52:469.407	(('Microcystis aeruginosa PCC9443':1193.1972999999998	'Cyanothece sp. PCC7424':1193.194)1193.19:341.416	('Cyanothece sp. PCC8801':1153.5079	('Cyanothece sp. ATCC51472':440.8965	'Crocosphaera watsonii WH8501':440.89369999999997)440.896:712.615)1153.51:381.1014)1534.61:227.32)1761.93:128.548)1890.48:44.3285)1934.81:129.787)2064.6:115.619	('Chroococcidiopsis thermalis PCC7203':1906.4717	(('Fischerella sp. JSC11':1155.233	('Richelia intracellularis HM01':992.104	'Calothrix sp. PCC7103':992.1038)992.103:163.127)1155.23:433.229	('Nostoc sp. PCC7524':1153.502	('Cylindrospermum stagnale PCC7417':957.154	'Nostoc azollae 0708':957.153)957.154:196.35049999999998)1153.5:434.957)1588.46:318.016)1906.48:273.738)2180.21:25.2589)2205.47:309.268)2514.74:70.9444)2585.69:153.23489999999998)2738.92;
('Gloeobacter violaceus PCC7421':2607.44	(('Pseudanabaena sp. PCC7367':1007.02	'Pseudanabaena sp. PCC6802':1007.0195)1007.02:1316.9	(('Synechococcus sp. PCC7335':1906.4119999999998	('Synechococcus elongatus PCC7942':1230.1131	('Synechococcus spongiarum 142':680.1661	('Synechococcus sp. RCC307':579.078	((('P marinus subsp. marinus str. CCMP1375':168.5447	('P marinus str. NATL2A':141.0341	('P marinus str. MIT9515':36.360400000000006	'P marinus str. MIT9202':36.3602)36.3604:104.674)141.034:27.51)168.544:178.1094	(('Cyanobium sp. SAT1300':149.9254	'Synechococcus sp. WH8102':149.9257)149.926:45.8862	('Synechococcus sp. RS9917':170.831	('Synechococcus sp. CC9311':74.8305	'Synechococcus sp. WH7805':74.8305)74.8306:95.9996)170.831:24.9815)195.812:150.842)346.654:64.4877	(('Synechococcus sp. LL':187.2289	('Synechococcus sp. GFB01':157.7575	'Cyanobium sp. BaikalG2':157.7579)157.758:29.4713)187.229:129.962	('Synechococcus sp. MW101C3':167.9659	'Cyanobium sp. CACIAM14':167.9659)167.966:149.225)317.191:93.9502)411.141:167.937)579.078:101.088)680.167:549.951)1230.12:676.2909999999999)1906.41:296.964	(('Oscillatoria acuminata PCC6304':1431.13	('Microcoleus vaginatus FGP2':1190.5907000000002	'Lyngbya sp. PCC8106':1190.5929999999998)1190.59:240.539)1431.13:652.431	(('Lyngbya majuscula 3L':1925.225	('Spirulina subsalsa PCC9445':1782.2862	('Prochloron didemni P4 Papua New Guinea':1752.1161	(('Xenococcus sp. PCC7305':894.0730000000001	('Leptolyngbya sp. PCC7376':844.422	'Cyanobacterium aponinum PCC10605':844.4218000000001)844.422:49.6532)894.075:806.838	(('Microcystis aeruginosa PCC9443':1108.6291999999999	'Cyanothece sp. PCC7424':1108.632)1108.63:213.99489999999997	('Cyanothece sp. PCC8801':912.1401000000001	('Cyanothece sp. ATCC51472':377.3974	'Crocosphaera watsonii WH8501':377.3975)377.398:534.742)912.14:410.48699999999997)1322.63:378.285)1700.91:51.1981)1752.11:30.1745)1782.28:142.938)1925.22:136.481	('Chroococcidiopsis thermalis PCC7203':1838.94	(('Fischerella sp. JSC11':1569.783	('Richelia intracellularis HM01':916.24	'Calothrix sp. PCC7103':916.2402000000001)916.241:653.542)1569.78:57.1191	('Nostoc sp. PCC7524':693.915	('Cylindrospermum stagnale PCC7417':628.87	'Nostoc azollae 0708':628.8689999999999)628.87:65.0454)693.915:932.986)1626.9:212.036)1838.94:222.766)2061.7:21.8586)2083.56:119.812)2203.38:120.5423)2323.92:283.5222)2607.44;
('Gloeobacter violaceus PCC7421':2660.83	(('Pseudanabaena sp. PCC7367':982.62	'Pseudanabaena sp. PCC6802':982.6207999999999)982.62:1536.52	(('Synechococcus sp. PCC7335':1650.374	('Synechococcus elongatus PCC7942':1235.4216000000001	('Synechococcus spongiarum 142':505.7426	('Synechococcus sp. RCC307':353.502	((('P marinus subsp. marinus str. CCMP1375':138.74939999999998	('P marinus str. NATL2A':122.21010000000001	('P marinus str. MIT9515':54.6422	'P marinus str. MIT9202':54.6421)54.6422:67.5677)122.21:16.5395)138.75:107.2907	(('Cyanobium sp. SAT1300':79.8259	'Synechococcus sp. WH8102':79.826)79.826:112.294	('Synechococcus sp. RS9917':154.7542	('Synechococcus sp. CC9311':82.5179	'Synechococcus sp. WH7805':82.518)82.5181:72.2364)154.754:37.366)192.12:53.9198)246.041:62.6436	(('Synechococcus sp. LL':209.14	('Synechococcus sp. GFB01':159.7077	'Cyanobium sp. BaikalG2':159.7077)159.708:49.4318)209.14:22.4617	('Synechococcus sp. MW101C3':127.815	'Cyanobium sp. CACIAM14':127.8151)127.815:103.786)231.601:77.0829)308.684:44.8182)353.502:152.239)505.742:729.679)1235.42:414.95)1650.37:692.76	(('Oscillatoria acuminata PCC6304':1741.9609999999998	('Microcoleus vaginatus FGP2':1132.41	'Lyngbya sp. PCC8106':1132.411)1132.41:609.553)1741.96:394.519	(('Lyngbya majuscula 3L':1959.075	('Spirulina subsalsa PCC9445':1739.605	('Prochloron didemni P4 Papua New Guinea':1719.4945	(('Xenococcus sp. PCC7305':1265.975	('Leptolyngbya sp. PCC7376':1251.287	'Cyanobacterium aponinum PCC10605':1251.287)1251.29:14.6887)1265.97:429.756	(('Microcystis aeruginosa PCC9443':650.9386	'Cyanothece sp. PCC7424':650.94)650.939:905.2474000000001	('Cyanothece sp. PCC8801':634.9334	('Cyanothece sp. ATCC51472':253.863	'Crocosphaera watsonii WH8501':253.8629)253.863:381.07)634.933:921.2539999999999)1556.19:139.544)1695.73:23.7679)1719.5:20.1062)1739.61:219.466)1959.07:148.543	('Chroococcidiopsis thermalis PCC7203':1866.612	(('Fischerella sp. JSC11':1735.3670000000002	('Richelia intracellularis HM01':1552.337	'Calothrix sp. PCC7103':1552.3399000000002)1552.34:183.025)1735.36:7.3738	('Nostoc sp. PCC7524':434.6281	('Cylindrospermum stagnale PCC7417':396.599	'Nostoc azollae 0708':396.5985)396.599:38.0283)434.628:1308.11)1742.74:123.878)1866.62:241)2107.62:28.8678)2136.48:206.649)2343.13:176.01010000000002)2519.14:141.68710000000002)2660.83;
('Gloeobacter violaceus PCC7421':2813.52	(('Pseudanabaena sp. PCC7367':932.468	'Pseudanabaena sp. PCC6802':932.4689000000001)932.468:1585.35	(('Synechococcus sp. PCC7335':1852.818	('Synechococcus elongatus PCC7942':1363.8711	('Synechococcus spongiarum 142':632.599	('Synechococcus sp. RCC307':562.28	((('P marinus subsp. marinus str. CCMP1375':192.4386	('P marinus str. NATL2A':173.4804	('P marinus str. MIT9515':31.298199999999998	'P marinus str. MIT9202':31.298)31.2982:142.183)173.481:18.9574)192.439:115.85919999999999	(('Cyanobium sp. SAT1300':70.616	'Synechococcus sp. WH8102':70.616)70.6161:170.004	('Synechococcus sp. RS9917':222.8656	('Synechococcus sp. CC9311':56.9372	'Synechococcus sp. WH7805':56.9371)56.9373:165.928)222.866:17.7542)240.62:67.6775)308.298:197.566	(('Synechococcus sp. LL':339.922	('Synechococcus sp. GFB01':311.7817	'Cyanobium sp. BaikalG2':311.7814)311.782:28.1399)339.922:25.7561	('Synechococcus sp. MW101C3':186.38340000000002	'Cyanobium sp. CACIAM14':186.3832)186.383:179.295)365.678:140.185)505.863:56.4175)562.28:70.3174)632.599:731.279)1363.88:488.942)1852.82:349.976	(('Oscillatoria acuminata PCC6304':1533.0023999999999	('Microcoleus vaginatus FGP2':1229.8713	'Lyngbya sp. PCC8106':1229.8690000000001)1229.87:303.134)1533:521.489	(('Lyngbya majuscula 3L':1922.433	('Spirulina subsalsa PCC9445':1783.9524999999999	('Prochloron didemni P4 Papua New Guinea':1778.8291	(('Xenococcus sp. PCC7305':1282.0590000000002	('Leptolyngbya sp. PCC7376':1179.475	'Cyanobacterium aponinum PCC10605':1179.4731)1179.48:102.583)1282.06:456.901	(('Microcystis aeruginosa PCC9443':1076.6788000000001	'Cyanothece sp. PCC7424':1076.674)1076.68:160.7788	('Cyanothece sp. PCC8801':1015.8916	('Cyanothece sp. ATCC51472':416.8146	'Crocosphaera watsonii WH8501':416.81309999999996)416.815:599.0740000000001)1015.89:221.56599999999997)1237.45:501.504)1738.96:39.8701)1778.83:5.1202)1783.95:138.483)1922.43:100.888	('Chroococcidiopsis thermalis PCC7203':1716.879	(('Fischerella sp. JSC11':1555.656	('Richelia intracellularis HM01':1393.017	'Calothrix sp. PCC7103':1393.015)1393.02:162.638)1555.65:12.4237	('Nostoc sp. PCC7524':935.564	('Cylindrospermum stagnale PCC7417':567.94	'Nostoc azollae 0708':567.9390000000001)567.94:367.6252)935.564:632.516)1568.08:148.802)1716.88:306.437)2023.32:31.1735)2054.49:148.301)2202.79:315.021)2517.81:295.7047)2813.52;
('Gloeobacter violaceus PCC7421':2606.94	(('Pseudanabaena sp. PCC7367':1358.77	'Pseudanabaena sp. PCC6802':1358.7683000000002)1358.77:978.744	(('Synechococcus sp. PCC7335':2072.3289999999997	('Synechococcus elongatus PCC7942':1416.0314	('Synechococcus spongiarum 142':796.0976999999999	('Synechococcus sp. RCC307':575.6014	((('P marinus subsp. marinus str. CCMP1375':218.27849999999998	('P marinus str. NATL2A':163.7789	('P marinus str. MIT9515':55.035500000000006	'P marinus str. MIT9202':55.0354)55.0355:108.744)163.779:54.4996)218.279:163.9898	(('Cyanobium sp. SAT1300':73.26610000000001	'Synechococcus sp. WH8102':73.2661)73.2662:154.878	('Synechococcus sp. RS9917':136.5431	('Synechococcus sp. CC9311':72.991	'Synechococcus sp. WH7805':72.99119999999999)72.9911:63.5519)136.543:91.6013)228.144:154.124)382.268:92.8498	(('Synechococcus sp. LL':211.296	('Synechococcus sp. GFB01':199.9344	'Cyanobium sp. BaikalG2':199.93460000000002)199.935:11.361)211.296:176.15	('Synechococcus sp. MW101C3':147.6376	'Cyanobium sp. CACIAM14':147.637)147.637:239.808)387.445:87.6726)475.117:100.482)575.601:220.498)796.098:619.936)1416.03:656.297)2072.33:182.11	(('Oscillatoria acuminata PCC6304':1451.692	('Microcoleus vaginatus FGP2':1191.7848000000001	'Lyngbya sp. PCC8106':1191.7820000000002)1191.78:259.912)1451.69:727.563	(('Lyngbya majuscula 3L':1939.488	('Spirulina subsalsa PCC9445':1780.8265999999999	('Prochloron didemni P4 Papua New Guinea':1761.8088	(('Xenococcus sp. PCC7305':1318.6299	('Leptolyngbya sp. PCC7376':1288.3035	'Cyanobacterium aponinum PCC10605':1288.2975)1288.3:30.3304)1318.63:411.195	(('Microcystis aeruginosa PCC9443':1199.486	'Cyanothece sp. PCC7424':1199.49)1199.49:232.2493	('Cyanothece sp. PCC8801':787.897	('Cyanothece sp. ATCC51472':403.7349	'Crocosphaera watsonii WH8501':403.7339)403.735:384.1636)787.897:643.8389999999999)1431.74:298.088)1729.82:31.9835)1761.81:19.0234)1780.83:158.655)1939.49:135.285	('Chroococcidiopsis thermalis PCC7203':1764.834	(('Fischerella sp. JSC11':1548.741	('Richelia intracellularis HM01':1382.998	'Calothrix sp. PCC7103':1383)1383:165.743)1548.74:60.3066	('Nostoc sp. PCC7524':952.4167	('Cylindrospermum stagnale PCC7417':728.942	'Nostoc azollae 0708':728.943)728.942:223.4722)952.417:656.633)1609.05:155.787)1764.83:309.936)2074.77:104.485)2179.26:75.1841)2254.44:83.0706)2337.51:269.4279)2606.94;
('Gloeobacter violaceus PCC7421':2730.06	(('Pseudanabaena sp. PCC7367':1609.33	'Pseudanabaena sp. PCC6802':1609.3354)1609.33:864.299	(('Synechococcus sp. PCC7335':2053.2690000000002	('Synechococcus elongatus PCC7942':1542.9143	('Synechococcus spongiarum 142':715.5226000000001	('Synechococcus sp. RCC307':607.1129999999999	((('P marinus subsp. marinus str. CCMP1375':266.08299999999997	('P marinus str. NATL2A':231.68449999999999	('P marinus str. MIT9515':68.94290000000001	'P marinus str. MIT9202':68.9426)68.9429:162.742)231.685:34.3979)266.083:264.1352	(('Cyanobium sp. SAT1300':63.8476	'Synechococcus sp. WH8102':63.8476)63.8478:281.507	('Synechococcus sp. RS9917':209.0839	('Synechococcus sp. CC9311':130.3465	'Synechococcus sp. WH7805':130.346)130.346:78.7379)209.084:136.27)345.355:184.864)530.218:58.3441	(('Synechococcus sp. LL':387.842	('Synechococcus sp. GFB01':339.5484	'Cyanobium sp. BaikalG2':339.549)339.549:48.2928)387.842:31.9053	('Synechococcus sp. MW101C3':249.192	'Cyanobium sp. CACIAM14':249.192)249.192:170.555)419.747:168.815)588.562:18.5528)607.114:108.407)715.523:827.391)1542.91:510.358)2053.27:292.247	(('Oscillatoria acuminata PCC6304':1222.241	('Microcoleus vaginatus FGP2':1139.3853	'Lyngbya sp. PCC8106':1139.385)1139.38:82.8556)1222.24:844.511	(('Lyngbya majuscula 3L':1904.31	('Spirulina subsalsa PCC9445':1759.4089999999999	('Prochloron didemni P4 Papua New Guinea':1734.5601000000001	(('Xenococcus sp. PCC7305':1313.786	('Leptolyngbya sp. PCC7376':1235.529	'Cyanobacterium aponinum PCC10605':1235.531)1235.53:78.2568)1313.79:391.196	(('Microcystis aeruginosa PCC9443':1091.7237	'Cyanothece sp. PCC7424':1091.721)1091.72:300.79060000000004	('Cyanothece sp. PCC8801':784.9947000000001	('Cyanothece sp. ATCC51472':278.2928	'Crocosphaera watsonii WH8501':278.2927)278.293:506.7)784.994:607.517)1392.51:312.472)1704.98:29.5791)1734.56:24.8511)1759.41:144.897)1904.31:132.55	('Chroococcidiopsis thermalis PCC7203':1769.4241	(('Fischerella sp. JSC11':1408.552	('Richelia intracellularis HM01':829.958	'Calothrix sp. PCC7103':829.9571)829.959:578.592)1408.55:232.956	('Nostoc sp. PCC7524':807.8579	('Cylindrospermum stagnale PCC7417':665.597	'Nostoc azollae 0708':665.598)665.597:142.2596)807.858:833.648)1641.51:127.915)1769.42:267.436)2036.86:29.893)2066.75:278.766)2345.52:128.1165)2473.63:256.4253)2730.06;
('Gloeobacter violaceus PCC7421':2686.96	(('Pseudanabaena sp. PCC7367':1155.73	'Pseudanabaena sp. PCC6802':1155.7341999999999)1155.73:1093.74	(('Synechococcus sp. PCC7335':1937.4589999999998	('Synechococcus elongatus PCC7942':1230.7973000000002	('Synechococcus spongiarum 142':809.3438999999998	('Synechococcus sp. RCC307':552.597	((('P marinus subsp. marinus str. CCMP1375':240.6035	('P marinus str. NATL2A':197.96829999999997	('P marinus str. MIT9515':46.8776	'P marinus str. MIT9202':46.8775)46.8776:151.09)197.968:42.6356)240.603:131.63060000000002	(('Cyanobium sp. SAT1300':136.46570000000003	'Synechococcus sp. WH8102':136.4657)136.466:44.5317	('Synechococcus sp. RS9917':79.2475	('Synechococcus sp. CC9311':46.2923	'Synechococcus sp. WH7805':46.292300000000004)46.2923:32.955)79.2475:101.75)180.998:191.237)372.234:89.6342	(('Synechococcus sp. LL':203.43	('Synechococcus sp. GFB01':160.8077	'Cyanobium sp. BaikalG2':160.8079)160.808:42.6216)203.43:44.6559	('Synechococcus sp. MW101C3':184.83509999999998	'Cyanobium sp. CACIAM14':184.8346)184.835:63.2507)248.086:213.783)461.868:90.7278)552.597:256.747)809.344:421.455)1230.8:706.6610000000001)1937.46:263.371	(('Oscillatoria acuminata PCC6304':2013.626	('Microcoleus vaginatus FGP2':1831.1548	'Lyngbya sp. PCC8106':1831.1528)1831.16:182.472)2013.63:93.0131	(('Lyngbya majuscula 3L':2008.076	('Spirulina subsalsa PCC9445':1829.181	('Prochloron didemni P4 Papua New Guinea':1751.3385	(('Xenococcus sp. PCC7305':1183.531	('Leptolyngbya sp. PCC7376':1075.273	'Cyanobacterium aponinum PCC10605':1075.272)1075.27:108.26)1183.53:520.953	(('Microcystis aeruginosa PCC9443':663.378	'Cyanothece sp. PCC7424':663.375)663.378:421.17359999999996	('Cyanothece sp. PCC8801':790.718	('Cyanothece sp. ATCC51472':367.98290000000003	'Crocosphaera watsonii WH8501':367.9845)367.983:422.73400000000004)790.718:293.831)1084.55:619.935)1704.48:46.8506)1751.34:77.8474)1829.19:178.892)2008.07:39.1971	('Chroococcidiopsis thermalis PCC7203':1855.7613000000001	(('Fischerella sp. JSC11':1562.263	('Richelia intracellularis HM01':1451.0079999999998	'Calothrix sp. PCC7103':1451.0055)1451.01:111.255)1562.26:38.0312	('Nostoc sp. PCC7524':702.015	('Cylindrospermum stagnale PCC7417':674.293	'Nostoc azollae 0708':674.294)674.293:27.721799999999998)702.015:898.278)1600.29:255.465)1855.76:191.514)2047.27:59.3667)2106.64:94.1897)2200.83:48.6419)2249.47:437.48830000000004)2686.96;
('Gloeobacter violaceus PCC7421':2661.86	(('Pseudanabaena sp. PCC7367':1144.54	'Pseudanabaena sp. PCC6802':1144.5417)1144.54:1371.25	(('Synechococcus sp. PCC7335':1831.192	('Synechococcus elongatus PCC7942':1329.329	('Synechococcus spongiarum 142':901.3066	('Synechococcus sp. RCC307':508.77500000000003	((('P marinus subsp. marinus str. CCMP1375':177.14860000000002	('P marinus str. NATL2A':130.7429	('P marinus str. MIT9515':32.184599999999996	'P marinus str. MIT9202':32.1846)32.1847:98.5588)130.744:46.405)177.149:148.2396	(('Cyanobium sp. SAT1300':81.74479999999998	'Synechococcus sp. WH8102':81.745)81.745:94.8013	('Synechococcus sp. RS9917':162.9145	('Synechococcus sp. CC9311':82.0757	'Synechococcus sp. WH7805':82.07560000000001)82.0759:80.8385)162.915:13.6319)176.546:148.841)325.388:122.74	(('Synechococcus sp. LL':282.0453	('Synechococcus sp. GFB01':130.295	'Cyanobium sp. BaikalG2':130.2951)130.295:151.75)282.045:54.9559	('Synechococcus sp. MW101C3':151.6524	'Cyanobium sp. CACIAM14':151.6524)151.653:185.349)337.001:111.126)448.127:60.6464)508.775:392.534)901.306:428.024)1329.33:501.85699999999997)1831.19:574.93	(('Oscillatoria acuminata PCC6304':1730.3380000000002	('Microcoleus vaginatus FGP2':1456.7119	'Lyngbya sp. PCC8106':1456.7089999999998)1456.71:273.626)1730.34:512.616	(('Lyngbya majuscula 3L':2128.306	('Spirulina subsalsa PCC9445':1916.263	('Prochloron didemni P4 Papua New Guinea':1740.9235	(('Xenococcus sp. PCC7305':1166.856	('Leptolyngbya sp. PCC7376':1163.507	'Cyanobacterium aponinum PCC10605':1163.508)1163.51:3.3485)1166.86:531.935	(('Microcystis aeruginosa PCC9443':1305.7496999999998	'Cyanothece sp. PCC7424':1305.75)1305.75:257.954	('Cyanothece sp. PCC8801':967.502	('Cyanothece sp. ATCC51472':243.66120000000004	'Crocosphaera watsonii WH8501':243.662)243.662:723.84)967.502:596.2085000000001)1563.71:135.081)1698.79:42.1308)1740.92:175.347)1916.27:212.038)2128.3:87.5565	('Chroococcidiopsis thermalis PCC7203':1961.67	(('Fischerella sp. JSC11':1395.996	('Richelia intracellularis HM01':1239.217	'Calothrix sp. PCC7103':1239.2198999999998)1239.22:156.781)1396:205.49	('Nostoc sp. PCC7524':643.742	('Cylindrospermum stagnale PCC7417':425.267	'Nostoc azollae 0708':425.2676)425.267:218.4735)643.742:957.748)1601.49:360.184)1961.67:254.19)2215.86:27.0878)2242.95:163.168)2406.12:109.67460000000001)2515.8:146.0663)2661.86;
('Gloeobacter violaceus PCC7421':2679.97	(('Pseudanabaena sp. PCC7367':1218.02	'Pseudanabaena sp. PCC6802':1218.019)1218.02:1256.81	(('Synechococcus sp. PCC7335':2096.946	('Synechococcus elongatus PCC7942':1181.83	('Synechococcus spongiarum 142':690.2065	('Synechococcus sp. RCC307':560.0387000000001	((('P marinus subsp. marinus str. CCMP1375':191.7755	('P marinus str. NATL2A':134.823	('P marinus str. MIT9515':37.632	'P marinus str. MIT9202':37.632)37.6321:97.1915)134.824:56.952)191.776:147.0702	(('Cyanobium sp. SAT1300':140.544	'Synechococcus sp. WH8102':140.5439)140.544:117.93	('Synechococcus sp. RS9917':224.30239999999998	('Synechococcus sp. CC9311':146.24169999999998	'Synechococcus sp. WH7805':146.2415)146.242:78.0608)224.303:34.1712)258.474:80.3723)338.846:127.671	(('Synechococcus sp. LL':236.4374	('Synechococcus sp. GFB01':215.89270000000002	'Cyanobium sp. BaikalG2':215.89309999999998)215.893:20.5442)236.437:36.0686	('Synechococcus sp. MW101C3':226.4062	'Cyanobium sp. CACIAM14':226.40609999999998)226.406:46.0995)272.506:194.011)466.517:93.5229)560.039:130.165)690.206:491.624)1181.83:915.116)2096.95:197.062	(('Oscillatoria acuminata PCC6304':1915.2069999999999	('Microcoleus vaginatus FGP2':1724.3398000000002	'Lyngbya sp. PCC8106':1724.338)1724.34:190.871)1915.21:172.027	(('Lyngbya majuscula 3L':1995.107	('Spirulina subsalsa PCC9445':1900.62	('Prochloron didemni P4 Papua New Guinea':1833.7252	(('Xenococcus sp. PCC7305':1077.351	('Leptolyngbya sp. PCC7376':988.7860000000001	'Cyanobacterium aponinum PCC10605':988.7851)988.786:88.5647)1077.35:669.502	(('Microcystis aeruginosa PCC9443':1375.7083	'Cyanothece sp. PCC7424':1375.712)1375.71:280.8252	('Cyanothece sp. PCC8801':960.6628000000001	('Cyanothece sp. ATCC51472':231.47179999999997	'Crocosphaera watsonii WH8501':231.4725)231.472:729.192)960.663:695.874)1656.54:90.316)1746.85:86.8741)1833.73:66.8874)1900.61:94.4903)1995.11:57.5009	('Chroococcidiopsis thermalis PCC7203':1797.6716000000001	(('Fischerella sp. JSC11':1403.751	('Richelia intracellularis HM01':963.572	'Calothrix sp. PCC7103':963.5719)963.57:440.174)1403.75:234.045	('Nostoc sp. PCC7524':629.5039999999999	('Cylindrospermum stagnale PCC7417':578.544	'Nostoc azollae 0708':578.5419999999999)578.544:50.961600000000004)629.504:1008.29)1637.79:159.883)1797.67:254.932)2052.61:34.6321)2087.24:206.771)2294.01:180.8172)2474.83:205.1434)2679.97;
('Gloeobacter violaceus PCC7421':2708.51	(('Pseudanabaena sp. PCC7367':1425.16	'Pseudanabaena sp. PCC6802':1425.1592)1425.16:1064.5	(('Synechococcus sp. PCC7335':2100.084	('Synechococcus elongatus PCC7942':1613.7712000000001	('Synechococcus spongiarum 142':801.4903	('Synechococcus sp. RCC307':604.0378000000001	((('P marinus subsp. marinus str. CCMP1375':315.4114	('P marinus str. NATL2A':267.6807	('P marinus str. MIT9515':43.2682	'P marinus str. MIT9202':43.268100000000004)43.2682:224.412)267.681:47.7307)315.412:94.59379999999999	(('Cyanobium sp. SAT1300':238.52320000000003	'Synechococcus sp. WH8102':238.5236)238.523:130.81	('Synechococcus sp. RS9917':244.8924	('Synechococcus sp. CC9311':173.1354	'Synechococcus sp. WH7805':173.1345)173.135:71.7576)244.893:124.441)369.334:40.672)410.005:102.628	(('Synechococcus sp. LL':320.1027	('Synechococcus sp. GFB01':254.7087	'Cyanobium sp. BaikalG2':254.70919999999998)254.709:65.3942)320.103:139.853	('Synechococcus sp. MW101C3':403.4044	'Cyanobium sp. CACIAM14':403.403)403.404:56.5526)459.956:52.6778)512.634:91.4024)604.038:197.454)801.491:812.285)1613.78:486.306)2100.08:211.288	(('Oscillatoria acuminata PCC6304':1285.123	('Microcoleus vaginatus FGP2':1060.8911	'Lyngbya sp. PCC8106':1060.894)1060.89:224.23)1285.12:823.967	(('Lyngbya majuscula 3L':1932.215	('Spirulina subsalsa PCC9445':1853.5582	('Prochloron didemni P4 Papua New Guinea':1820.7185	(('Xenococcus sp. PCC7305':1177.0049999999999	('Leptolyngbya sp. PCC7376':1169.895	'Cyanobacterium aponinum PCC10605':1169.895)1169.9:7.1087)1177:625.696	(('Microcystis aeruginosa PCC9443':800.1245	'Cyanothece sp. PCC7424':800.125)800.125:639.36	('Cyanothece sp. PCC8801':759.5438	('Cyanothece sp. ATCC51472':298.2865	'Crocosphaera watsonii WH8501':298.2858)298.287:461.257)759.544:679.943)1439.49:363.214)1802.7:18.0121)1820.71:32.8428)1853.56:78.6572)1932.21:165.126	('Chroococcidiopsis thermalis PCC7203':1879.703	(('Fischerella sp. JSC11':1316.812	('Richelia intracellularis HM01':1010.6619	'Calothrix sp. PCC7103':1010.662)1010.66:306.151)1316.81:280.287	('Nostoc sp. PCC7524':979.8870000000001	('Cylindrospermum stagnale PCC7417':689.879	'Nostoc azollae 0708':689.8779)689.879:290.0087)979.887:617.215)1597.1:282.601)1879.7:217.637)2097.34:11.7516)2109.09:202.279)2311.37:178.2835)2489.65:218.8569)2708.51;
('Gloeobacter violaceus PCC7421':2678.56	(('Pseudanabaena sp. PCC7367':1442.04	'Pseudanabaena sp. PCC6802':1442.042)1442.04:915.154	(('Synechococcus sp. PCC7335':2053.761	('Synechococcus elongatus PCC7942':1839.1864	('Synechococcus spongiarum 142':799.9839	('Synechococcus sp. RCC307':536.97	((('P marinus subsp. marinus str. CCMP1375':193.44219999999999	('P marinus str. NATL2A':147.0034	('P marinus str. MIT9515':26.2059	'P marinus str. MIT9202':26.2056)26.2059:120.798)147.004:46.4379)193.442:236.942	(('Cyanobium sp. SAT1300':89.8467	'Synechococcus sp. WH8102':89.84660000000001)89.8469:46.1175	('Synechococcus sp. RS9917':126.0607	('Synechococcus sp. CC9311':106.0997	'Synechococcus sp. WH7805':106.0996)106.1:19.9608)126.061:9.9036)135.964:294.419)430.384:38.1844	(('Synechococcus sp. LL':197.5862	('Synechococcus sp. GFB01':191.20819999999998	'Cyanobium sp. BaikalG2':191.20860000000002)191.208:6.3772)197.586:18.6621	('Synechococcus sp. MW101C3':162.2036	'Cyanobium sp. CACIAM14':162.20340000000002)162.204:54.0439)216.248:252.321)468.568:68.4015)536.97:263.013)799.984:1039.2)1839.18:214.5756)2053.76:256.431	(('Oscillatoria acuminata PCC6304':1793.9429999999998	('Microcoleus vaginatus FGP2':924.0998	'Lyngbya sp. PCC8106':924.0994000000001)924.1:869.844)1793.94:359.35	(('Lyngbya majuscula 3L':1987.4660000000001	('Spirulina subsalsa PCC9445':1878.387	('Prochloron didemni P4 Papua New Guinea':1781.1758000000002	(('Xenococcus sp. PCC7305':1055.5929999999998	('Leptolyngbya sp. PCC7376':954.193	'Cyanobacterium aponinum PCC10605':954.1921)954.192:101.401)1055.59:711.316	(('Microcystis aeruginosa PCC9443':665.8798	'Cyanothece sp. PCC7424':665.877)665.88:316.485	('Cyanothece sp. PCC8801':677.6194	('Cyanothece sp. ATCC51472':213.86759999999998	'Crocosphaera watsonii WH8501':213.86780000000002)213.868:463.75300000000004)677.62:304.743)982.365:784.545)1766.91:14.2716)1781.18:97.2052)1878.39:109.08)1987.47:155.544	('Chroococcidiopsis thermalis PCC7203':1969.8220000000001	(('Fischerella sp. JSC11':1219.752	('Richelia intracellularis HM01':994.591	'Calothrix sp. PCC7103':994.5929)994.592:225.159)1219.75:379.597	('Nostoc sp. PCC7524':848.5089	('Cylindrospermum stagnale PCC7417':595.307	'Nostoc azollae 0708':595.3085)595.307:253.20260000000002)848.51:750.841)1599.35:370.474)1969.82:173.186)2143.01:10.2828)2153.29:156.9)2310.19:47.0017)2357.2:321.365)2678.56;
('Gloeobacter violaceus PCC7421':2887.5	(('Pseudanabaena sp. PCC7367':1903.76	'Pseudanabaena sp. PCC6802':1903.7595000000001)1903.76:642.599	(('Synechococcus sp. PCC7335':2203.4139999999998	('Synechococcus elongatus PCC7942':1542.5314	('Synechococcus spongiarum 142':841.9819	('Synechococcus sp. RCC307':565.7660000000001	((('P marinus subsp. marinus str. CCMP1375':198.5307	('P marinus str. NATL2A':150.3902	('P marinus str. MIT9515':38.6383	'P marinus str. MIT9202':38.6384)38.6383:111.752)150.39:48.1401)198.531:224.84220000000002	(('Cyanobium sp. SAT1300':295.5341	'Synechococcus sp. WH8102':295.53430000000003)295.534:52.8305	('Synechococcus sp. RS9917':243.3057	('Synechococcus sp. CC9311':92.68299999999999	'Synechococcus sp. WH7805':92.6831)92.683:150.623)243.306:105.058)348.365:75.008)423.372:55.1752	(('Synechococcus sp. LL':224.3865	('Synechococcus sp. GFB01':207.4235	'Cyanobium sp. BaikalG2':207.4231)207.423:16.963)224.386:55.7919	('Synechococcus sp. MW101C3':165.9223	'Cyanobium sp. CACIAM14':165.9227)165.923:114.255)280.178:198.37)478.548:87.2178)565.766:276.216)841.982:700.548)1542.53:660.8910000000001)2203.42:220.904	(('Oscillatoria acuminata PCC6304':1931.129	('Microcoleus vaginatus FGP2':1315.5507	'Lyngbya sp. PCC8106':1315.5537)1315.55:615.583)1931.13:285.136	(('Lyngbya majuscula 3L':1836.993	('Spirulina subsalsa PCC9445':1719.2767000000001	('Prochloron didemni P4 Papua New Guinea':1706.9949000000001	(('Xenococcus sp. PCC7305':1182.342	('Leptolyngbya sp. PCC7376':1118.545	'Cyanobacterium aponinum PCC10605':1118.543)1118.55:63.7955)1182.34:518.575	(('Microcystis aeruginosa PCC9443':746.8849	'Cyanothece sp. PCC7424':746.887)746.885:723.774	('Cyanothece sp. PCC8801':888.5352	('Cyanothece sp. ATCC51472':227.99949999999998	'Crocosphaera watsonii WH8501':227.9993)228:660.5360000000001)888.535:582.125)1470.66:230.256)1700.92:6.0775)1706.99:12.2812)1719.28:117.718)1836.99:376.198	('Chroococcidiopsis thermalis PCC7203':1920.166	(('Fischerella sp. JSC11':1711.524	('Richelia intracellularis HM01':1406.183	'Calothrix sp. PCC7103':1406.1824)1406.18:305.333)1711.52:5.1759	('Nostoc sp. PCC7524':827.2419	('Cylindrospermum stagnale PCC7417':684.45	'Nostoc azollae 0708':684.4507)684.45:142.79399999999998)827.242:889.451)1716.7:203.473)1920.17:293.024)2213.19:3.0802)2216.27:208.053)2424.33:122.0375)2546.36:341.1383)2887.5;
('Gloeobacter violaceus PCC7421':2688.37	(('Pseudanabaena sp. PCC7367':1589.29	'Pseudanabaena sp. PCC6802':1589.2945)1589.29:917.167	(('Synechococcus sp. PCC7335':1914.949	('Synechococcus elongatus PCC7942':1163.4662	('Synechococcus spongiarum 142':756.5102	('Synechococcus sp. RCC307':615.202	((('P marinus subsp. marinus str. CCMP1375':207.50660000000002	('P marinus str. NATL2A':186.0881	('P marinus str. MIT9515':36.3067	'P marinus str. MIT9202':36.3065)36.3067:149.782)186.088:21.4184)207.507:224.1249	(('Cyanobium sp. SAT1300':119.35349999999998	'Synechococcus sp. WH8102':119.35289999999999)119.353:127.561	('Synechococcus sp. RS9917':232.3903	('Synechococcus sp. CC9311':68.9354	'Synechococcus sp. WH7805':68.9352)68.9355:163.455)232.39:14.5239)246.915:184.717)431.63:104.912	(('Synechococcus sp. LL':316.356	('Synechococcus sp. GFB01':287.5811	'Cyanobium sp. BaikalG2':287.5795)287.581:28.7746)316.356:94.5534	('Synechococcus sp. MW101C3':169.011	'Cyanobium sp. CACIAM14':169.0108)169.011:241.898)410.909:125.634)536.542:78.6584)615.201:141.31)756.51:406.955)1163.47:751.485)1914.95:493.034	(('Oscillatoria acuminata PCC6304':1934.278	('Microcoleus vaginatus FGP2':1443.3776999999998	'Lyngbya sp. PCC8106':1443.3742)1443.38:490.904)1934.28:237.816	(('Lyngbya majuscula 3L':2025.2069999999999	('Spirulina subsalsa PCC9445':1778.215	('Prochloron didemni P4 Papua New Guinea':1743.6362	(('Xenococcus sp. PCC7305':1155.1109999999999	('Leptolyngbya sp. PCC7376':1140.767	'Cyanobacterium aponinum PCC10605':1140.7681)1140.77:14.3437)1155.11:579.126	(('Microcystis aeruginosa PCC9443':1122.7006999999999	'Cyanothece sp. PCC7424':1122.6979999999999)1122.7:360.238	('Cyanothece sp. PCC8801':794.2814999999999	('Cyanothece sp. ATCC51472':220.1548	'Crocosphaera watsonii WH8501':220.1548)220.155:574.127)794.282:688.651)1482.94:251.303)1734.24:9.4026)1743.64:34.5724)1778.21:246.989)2025.2:113.229	('Chroococcidiopsis thermalis PCC7203':1808.917	(('Fischerella sp. JSC11':1574.869	('Richelia intracellularis HM01':1168.569	'Calothrix sp. PCC7103':1168.57)1168.57:406.296)1574.87:52.9334	('Nostoc sp. PCC7524':998.1351999999999	('Cylindrospermum stagnale PCC7417':898.244	'Nostoc azollae 0708':898.243)898.244:99.89250000000001)998.135:629.665)1627.8:181.119)1808.92:329.514)2138.43:33.6656)2172.1:235.888)2407.98:98.4762)2506.46:181.90929999999997)2688.37;
('Gloeobacter violaceus PCC7421':2630.93	(('Pseudanabaena sp. PCC7367':1773.9	'Pseudanabaena sp. PCC6802':1773.902)1773.9:663.163	(('Synechococcus sp. PCC7335':1869.2150000000001	('Synechococcus elongatus PCC7942':1519.2516	('Synechococcus spongiarum 142':960.4478	('Synechococcus sp. RCC307':819.8439999999999	((('P marinus subsp. marinus str. CCMP1375':181.505	('P marinus str. NATL2A':124.10539999999999	('P marinus str. MIT9515':39.5965	'P marinus str. MIT9202':39.5962)39.5966:84.5096)124.106:57.3987)181.505:444.88759999999996	(('Cyanobium sp. SAT1300':53.5732	'Synechococcus sp. WH8102':53.5731)53.5733:506.272	('Synechococcus sp. RS9917':186.68349999999998	('Synechococcus sp. CC9311':29.8112	'Synechococcus sp. WH7805':29.811100000000003)29.8112:156.872)186.684:373.163)559.846:66.5464)626.394:44.2048	(('Synechococcus sp. LL':381.7723	('Synechococcus sp. GFB01':301.221	'Cyanobium sp. BaikalG2':301.2228)301.221:80.5517)381.773:149.615	('Synechococcus sp. MW101C3':364.272	'Cyanobium sp. CACIAM14':364.272)364.272:167.116)531.388:139.21)670.599:149.245)819.844:140.603)960.448:558.804)1519.25:349.96299999999997)1869.21:360.921	(('Oscillatoria acuminata PCC6304':1177.899	('Microcoleus vaginatus FGP2':847.5506	'Lyngbya sp. PCC8106':847.5512)847.551:330.347)1177.9:887.918	(('Lyngbya majuscula 3L':1975.357	('Spirulina subsalsa PCC9445':1803.989	('Prochloron didemni P4 Papua New Guinea':1737.7142000000001	(('Xenococcus sp. PCC7305':1227.0978	('Leptolyngbya sp. PCC7376':1097.516	'Cyanobacterium aponinum PCC10605':1097.5149999999999)1097.52:129.582)1227.1:490.724	(('Microcystis aeruginosa PCC9443':860.8166	'Cyanothece sp. PCC7424':860.817)860.817:532.0588	('Cyanothece sp. PCC8801':599.2762	('Cyanothece sp. ATCC51472':238.8236	'Crocosphaera watsonii WH8501':238.82379999999998)238.824:360.453)599.277:793.597)1392.87:324.946)1717.82:19.8973)1737.72:66.2673)1803.99:171.371)1975.35:82.9613	('Chroococcidiopsis thermalis PCC7203':1850.413	(('Fischerella sp. JSC11':1546.579	('Richelia intracellularis HM01':1329.02	'Calothrix sp. PCC7103':1329.024)1329.02:217.557)1546.58:70.2242	('Nostoc sp. PCC7524':879.5070000000001	('Cylindrospermum stagnale PCC7417':683.41	'Nostoc azollae 0708':683.4102)683.41:196.0985)879.508:737.292)1616.8:233.606)1850.41:207.91)2058.32:7.4992)2065.82:164.318)2230.13:206.9289)2437.06:193.8662)2630.93;
('Gloeobacter violaceus PCC7421':2677.84	(('Pseudanabaena sp. PCC7367':827.19	'Pseudanabaena sp. PCC6802':827.1896)827.19:1639.6	(('Synechococcus sp. PCC7335':2143.5389999999998	('Synechococcus elongatus PCC7942':1530.7714	('Synechococcus spongiarum 142':778.4606	('Synechococcus sp. RCC307':698.283	((('P marinus subsp. marinus str. CCMP1375':218.55739999999997	('P marinus str. NATL2A':202.152	('P marinus str. MIT9515':56.934200000000004	'P marinus str. MIT9202':56.9342)56.9342:145.218)202.152:16.4046)218.557:252.87699999999998	(('Cyanobium sp. SAT1300':63.7071	'Synechococcus sp. WH8102':63.7071)63.7073:112.247	('Synechococcus sp. RS9917':113.32260000000001	('Synechococcus sp. CC9311':70.22240000000001	'Synechococcus sp. WH7805':70.2225)70.2224:43.1003)113.323:62.6311)175.954:295.481)471.435:77.6062	(('Synechococcus sp. LL':369.46529999999996	('Synechococcus sp. GFB01':347.073	'Cyanobium sp. BaikalG2':347.0712)347.073:22.3911)369.465:65.663	('Synechococcus sp. MW101C3':259.709	'Cyanobium sp. CACIAM14':259.7086)259.709:175.418)435.128:113.913)549.041:149.242)698.282:80.1793)778.461:752.31)1530.77:612.764)2143.54:183.031	(('Oscillatoria acuminata PCC6304':979.149	('Microcoleus vaginatus FGP2':893.4984999999999	'Lyngbya sp. PCC8106':893.5)893.499:85.6517)979.149:1166.57	(('Lyngbya majuscula 3L':2008.708	('Spirulina subsalsa PCC9445':1880.372	('Prochloron didemni P4 Papua New Guinea':1796.5256000000002	(('Xenococcus sp. PCC7305':1239.066	('Leptolyngbya sp. PCC7376':996.604	'Cyanobacterium aponinum PCC10605':996.6000999999999)996.604:242.462)1239.06:548.665	(('Microcystis aeruginosa PCC9443':909.8063	'Cyanothece sp. PCC7424':909.807)909.806:317.2396	('Cyanothece sp. PCC8801':599.0287999999999	('Cyanothece sp. ATCC51472':195.7978	'Crocosphaera watsonii WH8501':195.79760000000002)195.798:403.231)599.029:628.018)1227.05:560.681)1787.73:8.7973)1796.52:83.849)1880.37:128.337)2008.71:44.4955	('Chroococcidiopsis thermalis PCC7203':1792.402	(('Fischerella sp. JSC11':1546.135	('Richelia intracellularis HM01':1395.288	'Calothrix sp. PCC7103':1395.2938)1395.29:150.85)1546.14:49.7981	('Nostoc sp. PCC7524':529.8955	('Cylindrospermum stagnale PCC7417':406.56	'Nostoc azollae 0708':406.56219999999996)406.56:123.3346)529.895:1066.04)1595.94:196.467)1792.4:260.803)2053.2:92.5086)2145.72:180.852)2326.57:140.228)2466.79:211.0443)2677.84;
('Gloeobacter violaceus PCC7421':2732.86	(('Pseudanabaena sp. PCC7367':1772.65	'Pseudanabaena sp. PCC6802':1772.6444000000001)1772.65:778.865	(('Synechococcus sp. PCC7335':2066.818	('Synechococcus elongatus PCC7942':1340.2852	('Synechococcus spongiarum 142':803.0945	('Synechococcus sp. RCC307':691.371	((('P marinus subsp. marinus str. CCMP1375':321.3024	('P marinus str. NATL2A':221.7551	('P marinus str. MIT9515':37.4448	'P marinus str. MIT9202':37.4447)37.4448:184.31)221.755:99.5487)321.303:208.54000000000002	(('Cyanobium sp. SAT1300':197.17010000000002	'Synechococcus sp. WH8102':197.1699)197.17:133.354	('Synechococcus sp. RS9917':211.7568	('Synechococcus sp. CC9311':192.0648	'Synechococcus sp. WH7805':192.065)192.065:19.6921)211.757:118.768)330.524:199.32)529.844:100.688	(('Synechococcus sp. LL':266.4933	('Synechococcus sp. GFB01':216.8546	'Cyanobium sp. BaikalG2':216.8546)216.855:49.638)266.493:121.937	('Synechococcus sp. MW101C3':338.95	'Cyanobium sp. CACIAM14':338.9495)338.95:49.4803)388.43:242.101)630.532:60.8383)691.371:111.723)803.095:537.193)1340.29:726.528)2066.82:324.836	(('Oscillatoria acuminata PCC6304':2004.984	('Microcoleus vaginatus FGP2':1318.1107	'Lyngbya sp. PCC8106':1318.1100000000001)1318.11:686.874)2004.99:280.249	(('Lyngbya majuscula 3L':2134.45	('Spirulina subsalsa PCC9445':1894.3714	('Prochloron didemni P4 Papua New Guinea':1864.6279999999997	(('Xenococcus sp. PCC7305':1125.426	('Leptolyngbya sp. PCC7376':866.9939999999999	'Cyanobacterium aponinum PCC10605':866.9960000000001)866.994:258.432)1125.43:588.207	(('Microcystis aeruginosa PCC9443':724.0826	'Cyanothece sp. PCC7424':724.082)724.083:377.8452	('Cyanothece sp. PCC8801':788.6928	('Cyanothece sp. ATCC51472':235.38490000000002	'Crocosphaera watsonii WH8501':235.3854)235.385:553.3071)788.693:313.2344)1101.93:611.704)1713.63:150.999)1864.63:29.7417)1894.37:240.075)2134.45:121.883	('Chroococcidiopsis thermalis PCC7203':1961.6223	(('Fischerella sp. JSC11':1598.726	('Richelia intracellularis HM01':1408.421	'Calothrix sp. PCC7103':1408.4243000000001)1408.42:190.305)1598.73:24.1125	('Nostoc sp. PCC7524':1093.256	('Cylindrospermum stagnale PCC7417':987.06	'Nostoc azollae 0708':987.058)987.06:106.1953)1093.26:529.585)1622.84:338.784)1961.62:294.709)2256.33:28.9024)2285.24:106.418)2391.65:159.8625)2551.51:181.3459)2732.86;
('Gloeobacter violaceus PCC7421':2622.63	(('Pseudanabaena sp. PCC7367':1738.07	'Pseudanabaena sp. PCC6802':1738.0659999999998)1738.07:719.437	(('Synechococcus sp. PCC7335':2013.005	('Synechococcus elongatus PCC7942':1478.1332	('Synechococcus spongiarum 142':530.4282	('Synechococcus sp. RCC307':435.621	((('P marinus subsp. marinus str. CCMP1375':159.0844	('P marinus str. NATL2A':138.28730000000002	('P marinus str. MIT9515':23.6984	'P marinus str. MIT9202':23.698300000000003)23.6985:114.589)138.287:20.7979)159.085:141.0875	(('Cyanobium sp. SAT1300':100.7397	'Synechococcus sp. WH8102':100.74000000000001)100.74:83.6157	('Synechococcus sp. RS9917':142.943	('Synechococcus sp. CC9311':71.3977	'Synechococcus sp. WH7805':71.3976)71.3978:71.5453)142.943:41.4126)184.356:115.817)300.173:72.261	(('Synechococcus sp. LL':210.7536	('Synechococcus sp. GFB01':141.98930000000001	'Cyanobium sp. BaikalG2':141.9898)141.99:68.7643)210.754:77.1735	('Synechococcus sp. MW101C3':180.85660000000001	'Cyanobium sp. CACIAM14':180.857)180.857:107.07)287.927:84.5066)372.434:63.1875)435.621:94.8078)530.428:947.703)1478.13:534.873)2013:359.896	(('Oscillatoria acuminata PCC6304':1959.637	('Microcoleus vaginatus FGP2':1615.6482	'Lyngbya sp. PCC8106':1615.654)1615.65:343.981)1959.63:201.312	(('Lyngbya majuscula 3L':1884.753	('Spirulina subsalsa PCC9445':1727.4821	('Prochloron didemni P4 Papua New Guinea':1719.4243	(('Xenococcus sp. PCC7305':1087.171	('Leptolyngbya sp. PCC7376':849.911	'Cyanobacterium aponinum PCC10605':849.9114)849.911:237.259)1087.17:615.959	(('Microcystis aeruginosa PCC9443':913.6886	'Cyanothece sp. PCC7424':913.6870000000001)913.688:604.6955999999999	('Cyanothece sp. PCC8801':842.4064999999999	('Cyanothece sp. ATCC51472':270.32770000000005	'Crocosphaera watsonii WH8501':270.328)270.328:572.0799999999999)842.406:675.9780000000001)1518.38:184.744)1703.13:16.2963)1719.43:8.0561)1727.48:157.272)1884.75:192.891	('Chroococcidiopsis thermalis PCC7203':1912.09	(('Fischerella sp. JSC11':1715.656	('Richelia intracellularis HM01':1023.6719999999999	'Calothrix sp. PCC7103':1023.6722)1023.67:691.984)1715.66:15.09	('Nostoc sp. PCC7524':436.40999999999997	('Cylindrospermum stagnale PCC7417':375.823	'Nostoc azollae 0708':375.8233)375.823:60.586)436.41:1294.34)1730.75:181.347)1912.09:165.551)2077.64:83.3015)2160.95:211.954)2372.9:84.60929999999999)2457.51:165.11939999999998)2622.63;
('Gloeobacter violaceus PCC7421':2809.12	(('Pseudanabaena sp. PCC7367':1101.46	'Pseudanabaena sp. PCC6802':1101.4568)1101.46:1285.49	(('Synechococcus sp. PCC7335':1985.46	('Synechococcus elongatus PCC7942':1362.7333	('Synechococcus spongiarum 142':845.4689000000001	('Synechococcus sp. RCC307':449.409	((('P marinus subsp. marinus str. CCMP1375':194.82760000000002	('P marinus str. NATL2A':152.60750000000002	('P marinus str. MIT9515':38.574600000000004	'P marinus str. MIT9202':38.574600000000004)38.5746:114.033)152.608:42.2202)194.828:165.9232	(('Cyanobium sp. SAT1300':117.0455	'Synechococcus sp. WH8102':117.04549999999999)117.046:114.551	('Synechococcus sp. RS9917':177.8447	('Synechococcus sp. CC9311':71.76420000000002	'Synechococcus sp. WH7805':71.76419999999999)71.7643:106.08)177.845:53.7522)231.597:129.154)360.751:68.9995	(('Synechococcus sp. LL':277.949	('Synechococcus sp. GFB01':192.37279999999998	'Cyanobium sp. BaikalG2':192.37290000000002)192.372:85.5759)277.949:23.9441	('Synechococcus sp. MW101C3':231.539	'Cyanobium sp. CACIAM14':231.5386)231.539:70.3538)301.893:127.858)429.75:19.6583)449.409:396.061)845.469:517.263)1362.73:622.731)1985.46:283.505	(('Oscillatoria acuminata PCC6304':1681.645	('Microcoleus vaginatus FGP2':1253.9962	'Lyngbya sp. PCC8106':1253.995)1254:427.652)1681.65:467.221	(('Lyngbya majuscula 3L':1921.107	('Spirulina subsalsa PCC9445':1786.578	('Prochloron didemni P4 Papua New Guinea':1780.4690999999998	(('Xenococcus sp. PCC7305':1446.472	('Leptolyngbya sp. PCC7376':1239.828	'Cyanobacterium aponinum PCC10605':1239.832)1239.83:206.641)1446.47:300.126	(('Microcystis aeruginosa PCC9443':1176.0379	'Cyanothece sp. PCC7424':1176.035)1176.04:456.645	('Cyanothece sp. PCC8801':810.2224	('Cyanothece sp. ATCC51472':235.01100000000002	'Crocosphaera watsonii WH8501':235.0105)235.011:575.21)810.222:822.46)1632.68:113.918)1746.6:33.8689)1780.47:6.1062)1786.58:134.53)1921.1:151.688	('Chroococcidiopsis thermalis PCC7203':1783.43	(('Fischerella sp. JSC11':1581.666	('Richelia intracellularis HM01':1551.1746	'Calothrix sp. PCC7103':1551.1689999999999)1551.18:30.4859)1581.66:2.5908	('Nostoc sp. PCC7524':785.8429	('Cylindrospermum stagnale PCC7417':634.667	'Nostoc azollae 0708':634.6672)634.667:151.1755)785.843:798.411)1584.25:199.175)1783.43:289.365)2072.79:76.0777)2148.87:120.097)2268.96:117.97649999999999)2386.94:422.177)2809.12;
('Gloeobacter violaceus PCC7421':2783.81	(('Pseudanabaena sp. PCC7367':1100.97	'Pseudanabaena sp. PCC6802':1100.9669000000001)1100.97:1302.95	(('Synechococcus sp. PCC7335':2032.942	('Synechococcus elongatus PCC7942':1139.7697	('Synechococcus spongiarum 142':689.1302	('Synechococcus sp. RCC307':463.202	((('P marinus subsp. marinus str. CCMP1375':240.2543	('P marinus str. NATL2A':201.8676	('P marinus str. MIT9515':30.250500000000002	'P marinus str. MIT9202':30.2505)30.2506:171.617)201.868:38.3859)240.254:145.9218	(('Cyanobium sp. SAT1300':146.4771	'Synechococcus sp. WH8102':146.4769)146.477:141.12	('Synechococcus sp. RS9917':210.6494	('Synechococcus sp. CC9311':72.22200000000001	'Synechococcus sp. WH7805':72.22200000000001)72.2221:138.427)210.649:76.9478)287.597:98.5786)386.175:32.7701	(('Synechococcus sp. LL':229.0369	('Synechococcus sp. GFB01':146.3996	'Cyanobium sp. BaikalG2':146.399)146.399:82.6373)229.037:79.0482	('Synechococcus sp. MW101C3':228.94799999999998	'Cyanobium sp. CACIAM14':228.94750000000002)228.948:79.1367)308.085:110.861)418.945:44.2556)463.202:225.929)689.13:450.635)1139.77:893.1790000000001)2032.94:151.868	(('Oscillatoria acuminata PCC6304':1670.5749999999998	('Microcoleus vaginatus FGP2':1326.1686	'Lyngbya sp. PCC8106':1326.167)1326.17:344.405)1670.57:390.04	(('Lyngbya majuscula 3L':1913.991	('Spirulina subsalsa PCC9445':1794.9812	('Prochloron didemni P4 Papua New Guinea':1793.6471000000001	(('Xenococcus sp. PCC7305':1329.375	('Leptolyngbya sp. PCC7376':1210.22	'Cyanobacterium aponinum PCC10605':1210.2192)1210.22:119.156)1329.38:386.911	(('Microcystis aeruginosa PCC9443':639.9848	'Cyanothece sp. PCC7424':639.9839999999999)639.985:382.3237	('Cyanothece sp. PCC8801':687.821	('Cyanothece sp. ATCC51472':248.3213	'Crocosphaera watsonii WH8501':248.3219)248.322:439.499)687.821:334.487)1022.31:693.979)1716.29:77.359)1793.64:1.337)1794.98:119.01)1913.99:122.541	('Chroococcidiopsis thermalis PCC7203':1845.179	(('Fischerella sp. JSC11':1287.339	('Richelia intracellularis HM01':1011.267	'Calothrix sp. PCC7103':1011.2673)1011.27:276.072)1287.34:347.826	('Nostoc sp. PCC7524':711.79	('Cylindrospermum stagnale PCC7417':397.678	'Nostoc azollae 0708':397.6773)397.678:314.1136)711.79:923.376)1635.17:210.019)1845.18:191.35)2036.53:24.079)2060.61:124.199)2184.81:219.1)2403.91:379.899)2783.81;
('Gloeobacter violaceus PCC7421':2659.1	(('Pseudanabaena sp. PCC7367':1095.41	'Pseudanabaena sp. PCC6802':1095.402)1095.41:1290.76	(('Synechococcus sp. PCC7335':2118.888	('Synechococcus elongatus PCC7942':1757.5118	('Synechococcus spongiarum 142':1127.2471	('Synechococcus sp. RCC307':747.01	((('P marinus subsp. marinus str. CCMP1375':334.602	('P marinus str. NATL2A':309.0623	('P marinus str. MIT9515':89.5392	'P marinus str. MIT9202':89.539)89.5393:219.522)309.062:25.5406)334.602:164.1968	(('Cyanobium sp. SAT1300':89.2285	'Synechococcus sp. WH8102':89.2284)89.2287:299.428	('Synechococcus sp. RS9917':285.456	('Synechococcus sp. CC9311':124.789	'Synechococcus sp. WH7805':124.78900000000002)124.789:160.667)285.457:103.199)388.657:110.143)498.8:154.342	(('Synechococcus sp. LL':234.952	('Synechococcus sp. GFB01':154.1495	'Cyanobium sp. BaikalG2':154.14909999999998)154.15:80.8028)234.952:296.641	('Synechococcus sp. MW101C3':373.0819	'Cyanobium sp. CACIAM14':373.082)373.082:158.511)531.594:121.549)653.142:93.8688)747.01:380.235)1127.25:630.265)1757.51:361.3782)2118.89:216.844	(('Oscillatoria acuminata PCC6304':1131.7249000000002	('Microcoleus vaginatus FGP2':1034.1481	'Lyngbya sp. PCC8106':1034.1490000000001)1034.15:97.5788)1131.73:1005.11	(('Lyngbya majuscula 3L':2011.826	('Spirulina subsalsa PCC9445':1796.9252	('Prochloron didemni P4 Papua New Guinea':1795.7767999999999	(('Xenococcus sp. PCC7305':1264.5320000000002	('Leptolyngbya sp. PCC7376':1236.912	'Cyanobacterium aponinum PCC10605':1236.9141)1236.91:27.6208)1264.53:489.588	(('Microcystis aeruginosa PCC9443':757.5178	'Cyanothece sp. PCC7424':757.517)757.518:288.652	('Cyanothece sp. PCC8801':771.2597	('Cyanothece sp. ATCC51472':336.99580000000003	'Crocosphaera watsonii WH8501':336.9961)336.996:434.265)771.26:274.90819999999997)1046.17:707.951)1754.12:41.6545)1795.77:1.1474)1796.92:214.898)2011.82:114.614	('Chroococcidiopsis thermalis PCC7203':1978.2820000000002	(('Fischerella sp. JSC11':1783.37	('Richelia intracellularis HM01':1314.081	'Calothrix sp. PCC7103':1314.083)1314.08:469.289)1783.37:16.6255	('Nostoc sp. PCC7524':655.3824	('Cylindrospermum stagnale PCC7417':420.832	'Nostoc azollae 0708':420.8328)420.832:234.5488)655.382:1144.61)1800:178.288)1978.28:148.149)2126.44:10.4052)2136.84:198.893)2335.73:50.4304)2386.16:272.9369)2659.1;
('Gloeobacter violaceus PCC7421':2749.71	(('Pseudanabaena sp. PCC7367':1354.75	'Pseudanabaena sp. PCC6802':1354.746)1354.75:1132.7	(('Synechococcus sp. PCC7335':2017.672	('Synechococcus elongatus PCC7942':1616.9466	('Synechococcus spongiarum 142':660.724	('Synechococcus sp. RCC307':590.684	((('P marinus subsp. marinus str. CCMP1375':244.81470000000002	('P marinus str. NATL2A':212.1199	('P marinus str. MIT9515':52.625	'P marinus str. MIT9202':52.6249)52.6251:159.495)212.12:32.6946)244.815:267.5476	(('Cyanobium sp. SAT1300':28.7065	'Synechococcus sp. WH8102':28.7065)28.7067:108.749	('Synechococcus sp. RS9917':115.9667	('Synechococcus sp. CC9311':77.0581	'Synechococcus sp. WH7805':77.05789999999999)77.0581:38.9086)115.967:21.4893)137.456:374.906)512.362:53.2844	(('Synechococcus sp. LL':325.601	('Synechococcus sp. GFB01':248.3648	'Cyanobium sp. BaikalG2':248.3644)248.365:77.236)325.601:43.2372	('Synechococcus sp. MW101C3':231.8024	'Cyanobium sp. CACIAM14':231.80259999999998)231.803:137.035)368.838:196.809)565.646:25.0364)590.684:70.0408)660.724:956.217)1616.94:400.73400000000004)2017.68:377.4	(('Oscillatoria acuminata PCC6304':1878.4789999999998	('Microcoleus vaginatus FGP2':1515.3301999999999	'Lyngbya sp. PCC8106':1515.3319999999999)1515.33:363.14)1878.48:355.089	(('Lyngbya majuscula 3L':2122.639	('Spirulina subsalsa PCC9445':1881.334	('Prochloron didemni P4 Papua New Guinea':1879.6451000000002	(('Xenococcus sp. PCC7305':906.4300000000001	('Leptolyngbya sp. PCC7376':743.467	'Cyanobacterium aponinum PCC10605':743.4680000000001)743.467:162.962)906.429:925.921	(('Microcystis aeruginosa PCC9443':1017.0360000000001	'Cyanothece sp. PCC7424':1017.0350000000001)1017.04:488.172	('Cyanothece sp. PCC8801':996.3705	('Cyanothece sp. ATCC51472':382.69809999999995	'Crocosphaera watsonii WH8501':382.6991)382.698:613.671)996.37:508.839)1505.21:327.141)1832.35:47.2928)1879.64:1.6967)1881.34:241.301)2122.64:84.1647	('Chroococcidiopsis thermalis PCC7203':1813.8639	(('Fischerella sp. JSC11':1595.348	('Richelia intracellularis HM01':1512.894	'Calothrix sp. PCC7103':1512.896)1512.9:82.453)1595.35:18.1529	('Nostoc sp. PCC7524':905.1924	('Cylindrospermum stagnale PCC7417':549.926	'Nostoc azollae 0708':549.924)549.926:355.26689999999996)905.192:708.309)1613.5:200.36)1813.86:392.945)2206.81:26.7607)2233.56:161.512)2395.08:92.3684)2487.45:262.263)2749.71;
('Gloeobacter violaceus PCC7421':2648.28	(('Pseudanabaena sp. PCC7367':1805.45	'Pseudanabaena sp. PCC6802':1805.4498)1805.45:688.346	(('Synechococcus sp. PCC7335':2028.1299999999999	('Synechococcus elongatus PCC7942':1409.9848000000002	('Synechococcus spongiarum 142':1128.2613999999999	('Synechococcus sp. RCC307':623.203	((('P marinus subsp. marinus str. CCMP1375':212.602	('P marinus str. NATL2A':167.2753	('P marinus str. MIT9515':35.2156	'P marinus str. MIT9202':35.2155)35.2157:132.059)167.275:45.3263)212.602:180.785	(('Cyanobium sp. SAT1300':149.0439	'Synechococcus sp. WH8102':149.0436)149.044:89.0793	('Synechococcus sp. RS9917':161.5685	('Synechococcus sp. CC9311':136.6938	'Synechococcus sp. WH7805':136.6931)136.694:24.8752)161.569:76.5543)238.123:155.264)393.387:151.431	(('Synechococcus sp. LL':348.9247	('Synechococcus sp. GFB01':208.6574	'Cyanobium sp. BaikalG2':208.6576)208.658:140.268)348.925:148.584	('Synechococcus sp. MW101C3':432.66499999999996	'Cyanobium sp. CACIAM14':432.66499999999996)432.665:64.8444)497.508:47.3086)544.818:78.3869)623.204:505.056)1128.26:281.724)1409.98:618.149)2028.13:269.1	(('Oscillatoria acuminata PCC6304':2024.135	('Microcoleus vaginatus FGP2':1471.3495	'Lyngbya sp. PCC8106':1471.35)1471.35:552.786)2024.14:147.817	(('Lyngbya majuscula 3L':2080.871	('Spirulina subsalsa PCC9445':1907.4630000000002	('Prochloron didemni P4 Papua New Guinea':1839.9941	(('Xenococcus sp. PCC7305':1171.992	('Leptolyngbya sp. PCC7376':914.5699999999999	'Cyanobacterium aponinum PCC10605':914.5709999999999)914.57:257.422)1171.99:554.897	(('Microcystis aeruginosa PCC9443':532.7391	'Cyanothece sp. PCC7424':532.74)532.739:698.1659999999999	('Cyanothece sp. PCC8801':967.0271	('Cyanothece sp. ATCC51472':271.1032	'Crocosphaera watsonii WH8501':271.1038)271.104:695.925)967.027:263.8767)1230.91:495.986)1726.89:113.103)1839.99:67.4654)1907.46:173.408)2080.87:87.7735	('Chroococcidiopsis thermalis PCC7203':1847.5647	(('Fischerella sp. JSC11':1542.475	('Richelia intracellularis HM01':1335.438	'Calothrix sp. PCC7103':1335.438)1335.44:207.034)1542.47:57.8527	('Nostoc sp. PCC7524':1175.934	('Cylindrospermum stagnale PCC7417':1087.68	'Nostoc azollae 0708':1087.6779999999999)1087.68:88.25460000000001)1175.93:424.389)1600.32:247.238)1847.56:321.077)2168.64:3.3124)2171.95:125.276)2297.23:196.5671)2493.8:154.4831)2648.28;
('Gloeobacter violaceus PCC7421':2553.02	(('Pseudanabaena sp. PCC7367':2121.5	'Pseudanabaena sp. PCC6802':2121.4964)2121.5:314.854	(('Synechococcus sp. PCC7335':1905.625	('Synechococcus elongatus PCC7942':1437.4126999999999	('Synechococcus spongiarum 142':876.5818	('Synechococcus sp. RCC307':776.191	((('P marinus subsp. marinus str. CCMP1375':328.2911	('P marinus str. NATL2A':255.2591	('P marinus str. MIT9515':72.4647	'P marinus str. MIT9202':72.4645)72.4648:182.794)255.259:73.0322)328.291:320.946	(('Cyanobium sp. SAT1300':197.2519	'Synechococcus sp. WH8102':197.2516)197.252:115.088	('Synechococcus sp. RS9917':255.49099999999999	('Synechococcus sp. CC9311':42.487300000000005	'Synechococcus sp. WH7805':42.487399999999994)42.4875:213.004)255.492:56.848)312.34:336.899)649.237:71.4064	(('Synechococcus sp. LL':340.3528	('Synechococcus sp. GFB01':290.1297	'Cyanobium sp. BaikalG2':290.13030000000003)290.13:50.2227)340.353:232.72	('Synechococcus sp. MW101C3':291.28700000000003	'Cyanobium sp. CACIAM14':291.286)291.286:281.787)573.073:147.571)720.644:55.548)776.191:100.39)876.581:560.832)1437.42:468.211)1905.63:402.361	(('Oscillatoria acuminata PCC6304':1623.746	('Microcoleus vaginatus FGP2':1516.2834999999998	'Lyngbya sp. PCC8106':1516.281)1516.28:107.466)1623.75:487.193	(('Lyngbya majuscula 3L':2003.3220000000001	('Spirulina subsalsa PCC9445':1860.1979999999999	('Prochloron didemni P4 Papua New Guinea':1830.9477	(('Xenococcus sp. PCC7305':1179.85	('Leptolyngbya sp. PCC7376':1161.484	'Cyanobacterium aponinum PCC10605':1161.4845)1161.48:18.3671)1179.85:574.212	(('Microcystis aeruginosa PCC9443':1162.7652	'Cyanothece sp. PCC7424':1162.768)1162.77:278.4248	('Cyanothece sp. PCC8801':943.7863	('Cyanothece sp. ATCC51472':430.6219	'Crocosphaera watsonii WH8501':430.6218)430.622:513.1659999999999)943.786:497.40600000000006)1441.19:312.87)1754.06:76.8801)1830.94:29.254)1860.2:143.122)2003.32:105.926	('Chroococcidiopsis thermalis PCC7203':1961.7148	(('Fischerella sp. JSC11':1615.278	('Richelia intracellularis HM01':1362.4569999999999	'Calothrix sp. PCC7103':1362.4591)1362.46:252.824)1615.28:62.3746	('Nostoc sp. PCC7524':825.8571	('Cylindrospermum stagnale PCC7417':729.469	'Nostoc azollae 0708':729.4694)729.469:96.39070000000001)825.857:851.795)1677.65:284.059)1961.71:147.53)2109.24:1.6973)2110.94:197.046)2307.99:128.3661)2436.35:116.6661)2553.02;
('Gloeobacter violaceus PCC7421':2787.33	(('Pseudanabaena sp. PCC7367':1006.81	'Pseudanabaena sp. PCC6802':1006.8059000000001)1006.81:1634.35	(('Synechococcus sp. PCC7335':2105.777	('Synechococcus elongatus PCC7942':1562.4479	('Synechococcus spongiarum 142':894.4933000000001	('Synechococcus sp. RCC307':642.819	((('P marinus subsp. marinus str. CCMP1375':190.0659	('P marinus str. NATL2A':156.44369999999998	('P marinus str. MIT9515':32.1038	'P marinus str. MIT9202':32.1036)32.1038:124.34)156.444:33.6227)190.066:178.6608	(('Cyanobium sp. SAT1300':154.5954	'Synechococcus sp. WH8102':154.59519999999998)154.595:81.242	('Synechococcus sp. RS9917':212.7366	('Synechococcus sp. CC9311':115.94290000000001	'Synechococcus sp. WH7805':115.9427)115.943:96.7936)212.737:23.1009)235.838:132.89)368.727:244.151	(('Synechococcus sp. LL':266.3733	('Synechococcus sp. GFB01':211.8176	'Cyanobium sp. BaikalG2':211.8185)211.818:54.5547)266.373:103.779	('Synechococcus sp. MW101C3':274.224	'Cyanobium sp. CACIAM14':274.224)274.224:95.9276)370.151:242.726)612.878:29.9423)642.819:251.674)894.494:667.953)1562.45:543.328)2105.78:366.537	(('Oscillatoria acuminata PCC6304':1795.486	('Microcoleus vaginatus FGP2':1715.2355	'Lyngbya sp. PCC8106':1715.2366000000002)1715.23:80.2564)1795.49:485.347	(('Lyngbya majuscula 3L':2120.139	('Spirulina subsalsa PCC9445':1930.0949999999998	('Prochloron didemni P4 Papua New Guinea':1878.1593	(('Xenococcus sp. PCC7305':1260.744	('Leptolyngbya sp. PCC7376':1074.888	'Cyanobacterium aponinum PCC10605':1074.8865)1074.89:185.857)1260.74:497.455	(('Microcystis aeruginosa PCC9443':1128.4069	'Cyanothece sp. PCC7424':1128.412)1128.41:314.623	('Cyanothece sp. PCC8801':926.6777	('Cyanothece sp. ATCC51472':441.8525	'Crocosphaera watsonii WH8501':441.85220000000004)441.852:484.82500000000005)926.677:516.357)1443.03:315.166)1758.2:119.957)1878.16:51.9388)1930.1:190.04)2120.14:159.756	('Chroococcidiopsis thermalis PCC7203':2022.0829999999999	(('Fischerella sp. JSC11':1519.463	('Richelia intracellularis HM01':1181.926	'Calothrix sp. PCC7103':1181.928)1181.93:337.537)1519.46:127.492	('Nostoc sp. PCC7524':543.7817	('Cylindrospermum stagnale PCC7417':527.084	'Nostoc azollae 0708':527.085)527.084:16.6963)543.782:1103.17)1646.95:375.127)2022.08:257.807)2279.89:0.9446)2280.84:191.48)2472.31:168.8427)2641.16:146.171)2787.33;
('Gloeobacter violaceus PCC7421':2792.7	(('Pseudanabaena sp. PCC7367':1475.77	'Pseudanabaena sp. PCC6802':1475.766)1475.77:1003.73	(('Synechococcus sp. PCC7335':2149.4610000000002	('Synechococcus elongatus PCC7942':1635.9768	('Synechococcus spongiarum 142':698.8728	('Synechococcus sp. RCC307':546.822	((('P marinus subsp. marinus str. CCMP1375':160.7964	('P marinus str. NATL2A':152.0945	('P marinus str. MIT9515':50.5866	'P marinus str. MIT9202':50.5865)50.5866:101.508)152.095:8.7016)160.796:122.91890000000001	(('Cyanobium sp. SAT1300':95.55820000000001	'Synechococcus sp. WH8102':95.5584)95.5584:45.0585	('Synechococcus sp. RS9917':108.37620000000001	('Synechococcus sp. CC9311':56.60210000000001	'Synechococcus sp. WH7805':56.6019)56.6022:51.7741)108.376:32.2408)140.617:143.099)283.716:257.464	(('Synechococcus sp. LL':213.1976	('Synechococcus sp. GFB01':180.9722	'Cyanobium sp. BaikalG2':180.9719)180.972:32.2249)213.197:36.9664	('Synechococcus sp. MW101C3':177.42680000000001	'Cyanobium sp. CACIAM14':177.4271)177.427:72.7367)250.164:291.016)541.179:5.6438)546.822:152.05)698.872:937.099)1635.97:513.494)2149.47:163.126	(('Oscillatoria acuminata PCC6304':1906.757	('Microcoleus vaginatus FGP2':1119.5919999999999	'Lyngbya sp. PCC8106':1119.588)1119.59:787.159)1906.75:241.659	(('Lyngbya majuscula 3L':2087.182	('Spirulina subsalsa PCC9445':1745.5459999999998	('Prochloron didemni P4 Papua New Guinea':1707.4711	(('Xenococcus sp. PCC7305':1326.3110000000001	('Leptolyngbya sp. PCC7376':1114.754	'Cyanobacterium aponinum PCC10605':1114.752)1114.75:211.556)1326.31:373.105	(('Microcystis aeruginosa PCC9443':1182.8327	'Cyanothece sp. PCC7424':1182.829)1182.83:138.9536	('Cyanothece sp. PCC8801':626.1938	('Cyanothece sp. ATCC51472':150.0068	'Crocosphaera watsonii WH8501':150.0068)150.007:476.186)626.193:695.591)1321.78:377.629)1699.41:8.055)1707.47:38.0737)1745.54:341.634)2087.18:59.1591	('Chroococcidiopsis thermalis PCC7203':1786.1838	(('Fischerella sp. JSC11':1412.115	('Richelia intracellularis HM01':981.9540000000001	'Calothrix sp. PCC7103':981.9538)981.954:430.162)1412.11:164.749	('Nostoc sp. PCC7524':634.657	('Cylindrospermum stagnale PCC7417':588.631	'Nostoc azollae 0708':588.63)588.631:46.025400000000005)634.657:942.207)1576.86:209.317)1786.18:360.155)2146.33:2.0752)2148.41:164.181)2312.59:166.9074)2479.5:313.20099999999996)2792.7;
[truncated: 833 more rows]
